# Supplementary material for: Pharmacological modulation of conditioned fear in the fear-potentiated startle test: a systematic review and meta-analysis of animal studies
Source: Psychopharmacology (Berl). 2023 Jan 18;240(11):2361–401. doi: 10.1007/s00213-022-06307-1 (PMC10593622; doi:10.1007/s00213-022-06307-1)
Supplement: Supplementary file 2 — Supplementary file2 (XLSX 267 KB) [file 213_2022_6307_MOESM2_ESM.xlsx]

## Sheet: Article characteristics (68)
																																		Pharmacological modulation of conditioned fear in the fear-potentiated startle test: a systematic review and meta-analysis of animal studies
																																		Psychopharmacology
Pharmacological modulation of conditioned fear in the fear-potentiated startle test: a systematic review and meta-analysis of animal studies
Lucianne Groenink, P Monika Verdouw, Yulong Zhao, Freija ter Heegde, Kimberley E Wever, Elisabeth Y Bijlsma
Corresponding author: Lucianne Groenink, l.groenink@uu.nl
Supplementary file 2. Systematic map of animal experiments in the fear-potentiated startle providing details on drugs, methods, outcome data, and quality indicators
Article specifics				Animal characteristics							Characteristics general test set-up				Characteristics acquisition training											Test characteristics																		Experimental design		Key study quality indicators
Article Code	Title	All Authors	Year	Species	Strain	Sex (M/F)	Age (Weeks)	Weight (g)	Housing (Group/Single)	Test time (Active/pssive)	Test box version	Test box calibration	Background noise intensity (dB)	Pre-training exposure (#trials*intensity,dB),interval (s)(#days, if more than 2)	Shock intensiy (mA)	Shock category	Shock duration (ms)	Cue light duration (ms)	Timing of shock (ms)	n cue-shock pairings per session	n training sessions (n/day; n days)	Calculated # of pairings	Total pairings category	Interval of pairing (Fixed/Variable)	Interval of pairing (s): mean (range)	Interval between training and testing (hours)	Test in other box than training?	Acclimatization (minutes)	Startle habituation (N*dB, ISI)	n Non-cued/ cued trials	Background noise intensity (dB)	Noise intensity (dB)	Lowest intensty (calculated)	Highest intensity (calculate)	Noise intensity (Cathegorie)	Intensity range (calculated)	Noise duration (ms)	Interval time (Fixed/Variable)	Interval time: mean (range) (s)	Trial order (balanced, Random, Pseudo-Random)	Cue light duration (ms)	Startle noise relative to cue light (ms)	Startle measure duration (ms)	Additional training	Study design (Between-subjects, Within-subjects)	Reporting of allocation based on baseline characteristics (Yes/No; method)	Is it mentioned that the experiment was randomised?	Is it mentioned that the exp was blinded (level unknown)	Is a power / sample size calculation shown?
Anthony 1993	Anxiolytic-like effects of N-methyl-D-aspartate-associated glycine receptor ligands in the rat potentiated startle test	Anthony, E. W.; Nevins, M. E.	1993	Rats	CD	M	NR	250-450	1 to 2	Passive	SR-LAB	Yes	80	NR	0.5	Mid	500	3000	2500	20	1;2	40	High	Fixed	20	72	NR	10	30*110, 20	20 / 20	80	110	30	30	Mid	0	NR	Fixed	20	Pseudo-Random	3000	2500	NR	NA	Between-subjects	Yes; Post-training startle response (low and high groups)	No	No	No
Atack 2006	TPA023 [7-(1,1-dimethylethyl)-6-(2-ethyl-2H-1,2,4-triazol-3-ylmethoxy)-3-(2-fluorophenyl )-1,2,4-triazolo[4,3-b]pyridazine], an agonist selective for alpha2- and alpha3-containing GABAA receptors, is a nonsedating anxiolytic in rodents and primates	Atack, J. R.; Wafford, K. A.; Tye, S. J.; Cook, S. M.; Sohal, B.; Pike, A.; Sur, C.; Melillo, D.; Bristow, L.; Bromidge, F.; Ragan, I.; Kerby, J.; Street, L.; Carling, R.; Castro, J. L.; Whiting, P.; Dawson, G. R.; McKernan, R. M.	2006	Rats	SD	M	NR	250-300	NR	NR	SR-LAB	NR	NR	10*100, NR	0.6	Mid	500	3700	3200	10	1;2	20	High	NR	NR	24	No	5	10*100, 30	5 / 5	NR	95	NA	NA	NA	NA	50	Fixed	30	Random	3200	3200	100	No	Between-subjects	Yes; Pretraining startle response	No	No	No
Atack 2011	Preclinical and clinical pharmacology of TPA023B, a GABAA receptor (alpha)2/(alpha)3 subtype-selective partial agonist	Atack, J. R.; Hallett, D. J.; Tye, S.; Wafford, K. A.; Ryan, C.; Sanabria-Bohorquez, S. M.; Eng, W. S.; Gibson, R. E.; Burns, H. D.; Dawson, G. R.; Carling, R. W.; Street, L. J.; Pike, A.; De Lepeleire, I.; Van Laere, K.; Bormans, G.; De Hoon, J. N.; Van Hecken, A.; McKernan, R. M.; Murphy, M. G.; Hargreaves, R. J.	2011	Rats	SD	M	NR	260-310	NR	NR	NR	NR	NR	NR	NR	NR	NR	NR	NR	NR	NR	NA	NA	NR	NR	NR	NR	NR	NR	NR	NR	100	NA	NA	NA	NA	NR	NR	NR	NR	NR	NR	NR	NR	NR	NR	No	No	No
Ayers 2011	Oxytocin reduces background anxiety in a fear-potentiated startle paradigm: peripheral vs central administration	Ayers, L. W.; Missig, G.; Schulkin, J.; Rosen, J. B.	2011	Rats	SD	M	NR	225-250	Group	Passive	SR-LAB	NR	65	30*95 / 105 / 115, 15	0.6	Mid	500	3000	2500	5	1;1	5	Mid	Variable	120 (60-180)	24	No	5	10*95 / 105 / 115, 15	30 / 30	65	95 / 105 / 115	30	50	High	20	50	Fixed	15	Pseudo-Random	3000	NR	NR	NA	Between-subjects	Yes; Pretraining startle response	No	No	No
Ayers 2016	Effects of oxytocin on background anxiety in rats with high or low baseline startle	Ayers, L.; Agostini, A.; Schulkin, J.; Rosen, J. B.	2016	Rats	SD	M	NR	225-250	Group	Passive	SR-LAB	NR	65	30*95 / 105 / 115, 15 (3)	0.6	Mid	500	3000	2500	10	1;1	10	Mid	Variable	120 (60-180)	24	No	5	10*95 / 105 / 115, 15	30 / 30	65	95 / 105 / 115	30	50	High	20	50	Fixed	15	Pseudo-Random	3000	2950	100	No	Between-subjects	Yes; Pretraining startle response	No	No	No
Bijlsma 2010	Fear-potentiated startle, but not light-enhanced startle, is enhanced by anxiogenic drugs	Bijlsma, E. Y.; de Jongh, R.; Olivier, B.; Groenink, L.	2010	Rats	Wi	M	NR	300-350	Group	Passive	SR-LAB	Yes	55	NR	0.6	Mid	500	3700	3200	10	1;2	20	High	Variable	240 (180-300)	24	No	5	10*105, 30	15 / 15	55	90 / 95 / 105	35	50	High	15	50	Fixed	30	Pseudo-Random	3250	3200	65	Yes	Within-subjects (Latin square)	No	No	No	No
Bijlsma 2015	Lifelong disturbance of serotonin transporter functioning results in fear learning deficits: Reversal by blockade of CRF1 receptors	Bijlsma, E. Y.; Hendriksen, H.; Baas, J. M. P.; Millan, M. J.; Groenink, L.	2015	Rats	SERTwt	M	NR	NR	Group	Passive	SR-LAB	NR	70	NR	0.6	Mid	500	3700	3200	10	1;2	10	Mid	Variable	240 (180-300)	24	No	5	10*105, 30	20 / 20	70	100 / 105	30	35	Mid	5	50	Fixed	30	NR	3250	3200	65	Yes	Within-subjects (Latin square)	No	No	No	No
Bill 1992	Behavioural studies on WAY100289, a novel 5-HT3 receptor antagonist, in two animal models of anxiety	Bill, D. J.; Fletcher, A.; Glenn, B. D.; Knight, M.	1992	Rats	LH	M	NR	250-285	Group	Active	Campden	NR	75	NR	0.25	Low	NR	NR	NR	NR	1;2	NA	NA	NR	NR	24	No	7	No	20 / 20	75	96	21	21	Mid	0	1000	Fixed	10	Pseudo-Random	NR	NR	NR	NA	Between-subjects	No; Random allocation	Yes	Yes	No
Brodkin 2002	Anxiolytic-like activity of the mGluR5 antagonist MPEP: a comparison with diazepam and buspirone	Brodkin, J.; Busse, C.; Sukoff, S. J.; Varney, M. A.	2002	Rats	Wi	M	Adult	225-300	Group	Passive	SR-LAB	NR	NR	NR	0.6	Mid	500	10000	10000	30	1;2	60	High	Fixed	60	24	NR	NR	No	21 / 21	NR	95	NA	NA	NA	NA	20	Fixed	30	Pseudo-Random	10000	NR	NR	NA	Between-subjects	No	No	No	No
Busse 2004	The behavioral profile of the potent and selective mGlu5 receptor antagonist 3-[(2-methyl-1,3-thiazol-4-yl)ethynyl] pyridine (MTEP) in rodent models of anxiety	Busse, C. S.; Brodkin, J.; Tattersall, D.; Andersen, J. J.; Warren, N.; Tehrani, L.; Bristow, L. J.; Varney, M. A.; Cosford, N. D. P.	2004	Rats	Wi	M	Adult	225-300	Group	Passive	SR-LAB	NR	NR	NR	0.6	Mid	500	10000	9500	30	1;2	60	High	Fixed	60	24	NR	NR	No	21 / 21	NR	95	NA	NA	NA	NA	20	Fixed	30	Pseudo-Random	10000	NR	NR	NA	Between-subjects	No	No	No	No
Caracache 2011	Benzimidazoles as potent and orally active mGlu5 receptor antagonists with an improved pk profile	Carcache, D.; Vranesic, I.; Blanz, J.; Desrayaud, S.; Fendt, M.; Glatthar, R.	2011	Rats	CD	M	NR	NR	NR	NR	NR	NR	NR	NR	0.5	Mid	500	5000	NR	20	1;2	40	High	Variable	120 (90-150)	24	NR	NR	12*102, 30	12 / 12	NR	102	NA	NA	NA	NA	50	Fixed	30	NR	NR	NR	NR	NA	Between-subjects	No	No	No	No
Cassella 1985	Fear-enhanced acoustic startle is not attenuated by acute or chronic imipramine treatment in rats	Cassella, J. V.; Davis, M.	1985	Rats	SD	M	NR	300-400	Group	NR	Custom	NR	55	30*85 / 100 / 115, NR	0.6	Mid	500	3700	3200	10	1;2	20	High	Variable	240 (180-300)	24	Yes	5	No	30 / 30	55	85 / 100 / 115	30	60	High	30	50	Fixed	30	Pseudo-Random	3700	3200	200	NA	Between-subjects	Yes; Pretraining startle response	No	No	No
Chen 1997	Synthesis and oral efficacy of a 4-(butylethylamino)pyrrolo[2,3-d]pyrimidine: a centrally active corticotropin-releasing factor1 receptor antagonist	Chen, Y. L.; Mansbach, R. S.; Winter, S. M.; Brooks, E.; Collins, J.; Corman, M. L.; Dunaiskis, A. R.; Faraci, W. S.; Gallaschun, R. J.; Schmidt, A.; Schulz, D. W.	1997	Rats	SD	NR	NR	NR	NR	NR	NR	NR	68	20*120, NR	1.2	High	500	3200	2700	20	1;1	20	High	Fixed	120	72	NR	NR	10*108, NR	NR	68	108	40	40	High	0	40	NR	NR	NR	3200	3200	NR	NA	Between-subjects	Yes; Pretraining startle response	No	No	No
Chhatwal 2005	Enhancing cannabinoid neurotransmission augments the extinction of conditioned fear	Chhatwal, J. P.; Davis, M.; Maguschak, K. A.; Ressler, K. J.	2005	Rats	SD	M	NR	350-450	Group	Passive	Custom	NR	60	Pre-exposure to box only, NA (2)	0.4	Mid	500	3700	3200	10	1;2	20	High	Fixed	216	120	No	NR	No	15 / 15	60	95	35	35	Mid	0	50	NR	NR	NR	3700	NR	200	NA	Between-subjects	Yes; Post-training percent FPS	No	No	No
Chi 1965	The effect of amobarbital sodium on conditioned fear as measured by the potentiated startle response in rats	Chi, C. C.	1965	Rats	SD	M	13-17	NR	NR	NR	Custom	NR	NR	No	158 V	NA	200	7500	7500	32	1;1	32	High	Variable	150 (NR)	18	No	5	10*122, NR	0 / 32 (non-cued in separate group)	NR	122	NA	NA	NA	NA	100	Variable	150	Pseudo-Random	7500	7500	1000	NA	Between-subjects	No; Random allocation	Yes	No	No
Collado 2002	(2S,1′S,2′S,3′R)-2-(2′-Carboxy-3′-methylcyclopropyl) Glycine Is a Potent and Selective Metabotropic Group 2 Receptor Agonist with Anxiolytic Properties	Collado, I.; Pedregal, C.; Mazon, A.; Espinosa, J. F.; Blanco-Urgoiti, J.; Schoepp, D. D.; Wright, R. A.; Johnson, B. G.; Kingston, A. E.	2002	Rats	NR	NR	NR	NR	NR	NR	SR-LAB	NR	NR	30*120, NR	0.5	Mid	500	5500	5000	10	1;1	10	Mid	NR	NR	24	No	5	NR	10 / NR	NR	NR	NA	NA	NA	NA	NR	NR	NR	NR	NR	NR	NR	No	NR	Yes; Pretraining startle response	No	No	No
Collado 2004	(2S,1' S,2' R, 3' R)-2-(2'-Carboxy-3' -hydroxymethylcyclopropyl) glycine is a highly potent group 2 and 3 metabotropic glutamate receptor agonist with oral activity	Collado, I.; Pedregal, C.; Bueno, A. B.; Marcos, A.; Gonzalez, R.; Blanco-Urgoiti, J.; Perez-Castells, J.; Schoepp, D. D.; Wright, R. A.; Johnson, B. G.; Kingston, A. E.; Moher, E. D.; Hoard, D. W.; Griffey, K. I.; Tizzano, J. P.	2004	Rats	SD	M	NR	225-274	Group	NR	NR	NR	NR	NR	NR	NR	NR	NR	NA	NR	NR	NA	NA	NR	NR	NR	NR	NR	NR	NR	NR	NR	NA	NA	NA	NA	NR	NR	NR	NR	NR	NR	NR	NR	NR	NR	No	No	No
Cosford 2003	3-[(2-Methyl-1,3-thiazol-4-yl)ethynyl]-pyridine: A potent and highly selective metabotropic glutamate subtype 5 receptor antagonist with anxiolytic activity	Cosford, N. D. P.; Tehrani, L.; Roppe, J.; Schweiger, E.; Smith, N. D.; Anderson, J.; Bristow, L.; Brodkin, J.; Jiang, X.; McDonald, I.; Rao, S.; Washburn, M.; Varney, M. A.	2003	Rats	NR	NR	NR	NR	NR	NR	NR	NR	NR	NR	NR	NR	NR	NR	NR	NR	NR	NA	NA	NR	NR	NR	NR	NR	NR	NR	NR	NR	NA	NA	NA	NA	NR	NR	NR	NR	NR	NR	NR	NR	NR	NR	No	No	No
Davis 1979a	Diazepam and flurazepam: effects on conditioned fear as measured with the potentiated startle paradigm	Davis, M.	1979	Rats	SD	M	NR	250-300	Group	Passive	Custom	NR	46	10* NR, NR	0.4	Mid	500	3000	2500	45	1;2	90	High	Variable	60 (45-75)	24	Yes	5	No	40 / 40	46	105 / 110	59	64	High	5	90	Variable	30 (25-35)	Pseudo-Random	2500	2500	200	No	Between-subjects a	Yes; Pretraining startle response	No	No	No
Davis 1979b	Morphine and naloxone: effects on conditioned fear as measured with the potentiated startle paradigm	Davis, M.	1979	Rats	SD	M	NR	250-300	Group	NR	Custom	NR	46	10*110, 20	0.25	Low	500	1000	500	45	1;2	90	High	Variable	60 (45-75)	24	Yes	5	No	40 / 40	46	105 / 110	59	64	High	5	90	Variable	30 (25-35)	Pseudo-Random	1000	500	200	NA	Between-subjects	Yes; Pretraining startle response	No	No	No
Davis 1979c	Noradrenergic agonists and antagonists: Effects on conditioned fear as measured by the potentiated startle paradigm	Davis, M.; Redmond Jr, D. E.; Baraban, J. M.	1979	Rats	SD	M	NR	250-300	Group	NR	Custom	NR	45	10*110, 20	0.25	Low	500	1000	500	45	1;2	90	High	Variable	60 (45-75)	24	Yes	5	No	40 / 40	45	105 / 110	60	65	High	5	90	Variable	30 (25-35)	Pseudo-Random	1000	500	200	NA	Between-subjects	Yes; Pretraining startle response	No	No	No
Davis 1988a	Serotonin does not mediate anxiolytic effects of buspirone in the fear-potentiated startle paradigm: comparison with 8-OH-DPAT and ipsapirone	Davis, M.; Cassella, J. V.; Kehne, J. H.	1988	Rats	SD	M	NR	300-400	Group	NR	Custom	No	55	30*95 / 100 / 105, NR	0.6	Mid	500	3700	3200	10	1;2	20	High	Variable	240 (180-300)	72 - 96	Yes	5	10*95, 30	30 / 30	55	90 / 95 / 105	35	50	High	15	50	Fixed	30	Pseudo-Random	3700	3200	200	No	Between-subjects	Yes; Pretraining startle response	No	No	No
de Oliveira 2006	Dopamine D2 receptor mechanisms in the expression of conditioned fear	de Oliveira, A. R.; Reimer, A. E.; Brandao, M. L.	2006	Rats	Wi	M	NR	220-280	Group	Passive	MED	Yes	55	30*100, NR (2)	0.6	Mid	1000	4000	3000	10	1;2	20	High	Variable	120 (60-180)	NR	No	5	No	30 / 30	55	100	45	45	High	0	50	Fixed	30	NR	4000	3000	100	NA	Between-subjects	Yes; Pretraining startle response	No	No	No
de Oliveira 2013	Conditioned fear response is modulated by a combined action of the hypothalamic-pituitary-adrenal axis and dopamine activity in the basolateral amygdala	de Oliveira, A. R.; Reimer, A. E.; Reis, F. M.; Brandao, M. L.	2013	Rats	Wi	M	NR	270-290	Group	NR	Custom	NR	55	30*100, NR (2)	0.6	Mid	1000	4000	3000	10	1;1	10	Mid	Variable	120 (60-180)	24	Yes	5	No	30 / 30	55	100	45	45	High	0	50	Fixed	30	Random	4000	3000	100	NA	Between-subjects	Yes; Pretraining startle response	No	No	No
Gacsályi 2017	Behavioural pharmacology of the alpha5-GABAA receptor antagonist S44819: Enhancement and remediation of cognitive performance in preclinical models	Istvan Gacsalyi , Krisztina Moricz , Gabor Gigler , Janos Wellmann , Katalin Nagy , Istvan Ling , Jozsef Barkoczy , Jozsef Haller , Jeremy J. Lambert , Gabor Szenasi , Michael Spedding, Ferenc A. Antoni	2017	Rats	SD	M	NR	190-270	NR	Passive	NR	NR	55	NR	1	High	500	3700	3200	10	1;2	20	High	Variable	180 (NR)	48	No	5	10*95, 20-40	10 / 10	55	95	40	40	High	0	NR	NR	NR	Random	NR	NR	NR	NA	Between-subjects	No	No	No	No
Glover 2008	Anxiolytic-like effects of morphine and buprenorphine in the rat model of fear-potentiated startle: tolerance, cross-tolerance, and blockade by naloxone	Glover, E. M.; Davis, M.	2008	Rats	SD	M	NR	350-450	Group	Passive	Custom	NR	60	30*95, 30	0.4	Mid	500	3700	3200	10	1;1	10	Mid	Fixed	240	24 - 48	No	5	30*95, 30	15 / 15	60	95	35	35	Mid	0	50	Fixed	30	Pseudo-Random	3700	3200	300	NA	Between-subjects	Yes; Pretraining startle response	No	No	No
Guscott 2000	Contextual fear conditioning and baseline startle responses in the rat fear-potentiated startle test: a comparison of benzodiazepine/gamma-aminobutyric acid-A receptor agonists	Guscott, M. R.; Cook, G. P.; Bristow, L. J.	2000	Rats	SD	M	NR	250-350	Group	NR	SR-LAB	NR	55	10*100, 30	0.6	Mid	500	3700	3200	10	1;2	20	High	Fixed	60	24	No	5	10*100, 30	10 / 10	55	95 or 100	40	45	High	5	50	Fixed	30	Random	3200	3200	100	NA	Between-subjects	Yes; Pretraining startle response	No	No	No
Hebb 2003	Differential startle reactivity following central CCK-8S and systemic Boc CCK-4 administration in mice: antecedent stressor history and testing condition	Hebb, A. L.; Zacharko, R. M.; Bowie, J. P.; Drolet, G.	2003	Mice	CD-1	M	12	NR	Single	Passive	Custom	NR	50	10*100, 30-35 (3)	0.6	Mid	500	30000	29500	10	1;2	20	High	Variable	210 (150-270)	24	No	5	No	0 / 10 (non-cued in separate group)	50	100	50	50	High	0	10	Variable	30 or 35	NA	30000	29850	150	NA	Between-subjects	No	No	No	No
Helton 1998	Anxiolytic and side-effect profile of LY354740: a potent, highly selective, orally active agonist for group II metabotropic glutamate receptors	Helton, D. R.; Tizzano, J. P.; Monn, J. A.; Schoepp, D. D.; Kallman, M. J.	1998	Rats	LE	M	NR	180-400	NR	NR	SR-LAB	NR	NR	No	1	High	500	5500	5000	10	1;2	20	High	Fixed	10	48	No	NR	10*110, NR	10 / 10	NR	110	NA	NA	NA	NA	50	Fixed	8	Alternating	5000	NR	NR	No	Between-subjects	No	No	No	No
Hijzen 1989	Effects of midazolam, DMCM and lindane on potentiated startle in the rat	Hijzen, T. H.; Slangen, J. L.	1989	Rats	Wi	M	NR	200-220	Group	NR	Custom	NR	51	20*105 / 110, NR	0.4	Mid	500	1000	500	45	1;2	90	High	Variable	60 (45-75)	24	No	NR	No	20 / 20	51	105 / 110	54	59	High	5	NR	Variable	25 (20-30)	Pseudo-Random	1000	500	200	Yes	Between-subjects	Yes; Pretraining startle response	No	No	No
Hijzen 1995	Predictive validity of the potentiated startle response as a behavioral model for anxiolytic drugs	Hijzen, T. H.; Houtzager, S. W. J.; Joordens, R. J. E.; Olivier, B.; Slangen, J. L.	1995	Rats	Wi	M	NR	175-200	Group	Passive	Custom	NR	55	30*95 / 105, NR	0.6	Mid	500	3700	3200	10	1;2	20	High	Variable	240 (180-300)	24	No	5	10*100, 30	15 / 15	55	95 / 100 / 110	40	55	High	15	50	Fixed	30	Pseudo-Random	3700	3200	200	Yes	Within-subjects (Latin square)	No b	No	No	No
Jenck 2000	A synthetic agonist at the orphanin FQ/nociceptin receptor ORL1: anxiolytic profile in the rat	Jenck, F.; Wichmann, J.; Dautzenberg, F. M.; Moreau, J. L.; Ouagazzal, A. M.; Martin, J. R.; Lundstrom, K.; Cesura, A. M.; Poli, S. M.; Roever, S.; Kolczewski, S.; Adam, G.; Kilpatrick, G.	2000	Rats	Wi	M	NR	260-280	NR	Passive	NR	NR	NR	NR	NR	NR	NR	NR	NR	NR	NR	NA	NA	NR	NR	NR	NR	NR	NR*95, NR	15 / 15	NR	90 / 95 / 105	NA	NA	NA	NA	50	NR	NR	Random	NR	NR	NR	NA	Between-subjects	NR	No	No	No
Johnson 2003	Discovery of allosteric potentiators for the metabotropic glutamate 2 receptor: synthesis and subtype selectivity of N-(4-(2-methoxyphenoxy)phenyl)-N-(2,2,2- trifluoroethylsulfonyl)pyrid-3-ylmethylamine	Johnson, M. P.; Baez, M.; Jagdmann, G. E., Jr.; Britton, T. C.; Large, T. H.; Callagaro, D. O.; Tizzano, J. P.; Monn, J. A.; Schoepp, D. D.	2003	Rats	NR	NR	NR	NR	NR	NR	NR	NR	NR	NR	NR	NR	NR	NR	NR	NR	NR	NA	NA	NR	NR	NR	NR	NR	No	NR	NR	NR	NA	NA	NA	NA	NR	NR	NR	NR	NR	NR	NR	NR	NR	NR	No	No	No
Johnson 2005	Metabotropic glutamate 2 receptor potentiators: receptor modulation, frequency-dependent synaptic activity, and efficacy in preclinical anxiety and psychosis model(s)	Johnson, M. P.; Barda, D.; Britton, T. C.; Emkey, R.; Hornback, W. J.; Jagdmann, G. E.; McKinzie, D. L.; Nisenbaum, E. S.; Tizzano, J. P.; Schoepp, D. D.	2005	Rats	SD	M	NR	325-400	Single	NR	NR	NR	NR	30*120, NR	0.6	Mid	500	5000	4500	10	1;1	10	Mid	Fixed	10	24	NR	5	10*120 (presented but not considered habituation trials)	10 / 10	NR	120	NA	NA	NA	NA	50	NR	NR	Random	NR	NR	NR	No	Between-subjects	Yes; Pretraining startle response	Yes	No	No
Joordens 1996	Fear-potentiated startle response is remarkably similar in two laboratories	Joordens, R. J.; Hijzen, T. H.; Peeters, B. W.; Olivier, B.	1996	Rats	Wi	M	NR	150-200	Group	Passive	SR-LAB	NR	65	30*105 / 115, NR	0.6	Mid	500	3700	3200	10	1;2	20	High	Variable	240 (180-300)	24	No	5	10*110, 30	15 / 15	65	105 / 110 / 115	40	50	High	10	50	Fixed	30	Pseudo-Random	3200	3200	200	Yes	Within-subjects (Latin square)	Yes; Pretraining startle response	No	No	No
Joordens 1997	Control conditions in the fear-potentiated startle response paradigm	Joordens, R. J.; Hijzen, T. H.; Peeters, B. W.; Olivier, B.	1997	Rats	Wi	M	NR	175-200	Group	Passive	SR-LAB	NR	78	No	1	High	500	3000	3000	15	1;2	30	High	Fixed	180	24	No	5	10*118, 30	50 (NA and LN in separate groups)	78	118	40	40	High	0	25	Fixed	30	NA	3000	3000	200	No	Between-subjects	No; Random allocation	Yes	No	No
Joordens 1998	The effects of 5-HT1A receptor agonists, 5-HT1A receptor antagonists and their interaction on the fear-potentiated startle response	Joordens, R. J.; Hijzen, T. H.; Olivier, B.	1998	Rats	Wi	M	NR	175-200	Group	Passive	Custom	NR	65	30*105 / 115, 30	0.6	Mid	500	3700	3200	10	1;2	20	High	Variable	240 (180-300)	24	No	5	10*110, 30	15 / 15	65	105 / 110 / 115	40	50	High	10	50	Fixed	30	Pseudo-Random	3700	3200	200	Yes	Within-subjects (Latin square)	Yes; Pretraining startle response	No	No	No
Josselyn 1995	The CCK(B) antagonist, L-365,260, attenuates fear-potentiated startle	Josselyn, S. A.; Frankland, P. W.; Petrisano, S.; Bush, D. E. A.; Yeomans, J. S.; Vaccarino, F. J.	1995	Rats	Wi	M	NR	275-325	Single	Passive	Custom	NR	70	15*119, 60	0.5	Mid	500	3000	2500	10	1;3	30	High	Variable	300 (240-360)	96 - 144	No	NR	5*119, 60	20 / 20	70	119	49	49	High	0	NR	NR	NR	Pseudo-Random	3000	2500	100	NA	Between-subjects	Yes; Pretraining startle response	No	No	No
Li 2015	The GABAB receptor positive modulator BHF177 attenuated anxiety, but not conditioned fear, in rats	Li, X.; Kaczanowska, K.; Finn, M. G.; Markou, A.; Risbrough, V. B.	2015	Rats	Wi	M	NR	300-350	Group	Active	SR-LAB	NR	NR	30*100, 30 (2)	0.4	Mid	500	3700	3200	10	1;2	20	High	Variable	180 (130-230)	24	No	5	No	30 / 30	NR	100	NR	NR	NR	NR	40	Variable	60 (30-90)	Pseudo-Random	NR	NR	NR	No	Between-subjects	Yes; Pretraining startle response	No	No	No
Lu 2011	The anxiolytic-like profile of the nociceptin receptor agonist, endo-8-[bis(2-chlorophenyl)methyl]-3-phenyl-8-azabicyclo[3.2.1]octane-3-carboxami de (SCH 655842): comparison of efficacy and side effects across rodent species	Lu, S. X.; Higgins, G. A.; Hodgson, R. A.; Hyde, L. A.; Del Vecchio, R. A.; Guthrie, D. H.; Kazdoba, T.; McCool, M. F.; Morgan, C. A.; Bercovici, A.; Ho, G. D.; Tulshian, D.; Parker, E. M.; Hunter, J. C.; Varty, G. B.	2011	Rats	Wi	M	NR	200-300	Group	Passive	SR-LAB	NR	NR	NR	0.4	Mid	500	3500	3000	20	1;2	40	High	Variable	90 (NR)	24	No	NR	5*105, 25	10 / 10	NR	105	NA	NA	NA	NA	NR	Variable	25 (20-30)	Pseudo-Random	NR	NR	NR	NA	Between-subjects	Yes; Post-training percent FPS and startle response	No	No	No
Mansbach 1988	Blockade of potentiated startle responding in rats by 5-hydroxytryptamine1A receptor ligands	Mansbach, R. S.; Geyer, M. A.	1988	Rats	SD	M	NR	NR	Group	Active	SR-LAB	Yes	NR	No	1.0 / 1.25	High	500	2500 / 3200	2000 / 2700	10 or 15	1;2	NA	NA	Variable	180 (120 - 240)	24 - 48	No	5	1, 6 or 11*97 / 108 / 118, NR	NR	NR	97 / 108 / 118	NA	NA	NA	NA	NR	NR	NR	NR	2500 / 3200	2500 / 3200	100	NA	Between-subjects	No	No	No	No
Martin 2002	Influence of the 5-HT2C receptor antagonist, SB-242084, in tests of anxiety	Martin, J. R.; Ballard, T. M.; Higgins, G. A.	2002	Rats	RORO	M	Adult	260	NR	NR	SR-LAB	Yes	68	No	0.25	Low	500	3700	3200	15	1;2	30	High	Variable	30 (20-40)	24	Yes	5	10*95, 30	15 / 15	68	90 / 95 / 105	22	37	High	15	50	Variable	30 (20-40)	NR	3700	NR	NR	No	Between-subjects	No	No	No	No
Merali 2006	Bombesin receptors as a novel anti-anxiety therapeutic target: BB1 receptor actions on anxiety through alterations of serotonin activity	Merali, Z.; Bedard, T.; Andrews, N.; Davis, B.; McKnight, A. T.; Gonzalez, M. I.; Pritchard, M.; Kent, P.; Anisman, H.	2006	Rats	NR	M	NR	300-375	NR	NR	MED	NR	50	No	0.65	Mid	500	3700	3200	20	1;2	40	High	Variable	60 (45-75)	NR	No	5	20*110, NR	5 / 5	50	110	60	60	High	0	NR	NR	NR	NR	3700	3200	NR	NA	Between-subjects	Yes; Post-training percent FPS	No	No	No
Missig 2010	Oxytocin reduces background anxiety in a fear-potentiated startle paradigm	Missig, G.; Ayers, L. W.; Schulkin, J.; Rosen, J. B.	2010	Rats	SD	M	NR	225-250	Group	Passive	SR-LAB	NR	65	10*95 / 105 / 115, 15	0.6	Mid	500	3000	2500	5	1;1	5	Mid	Variable	120 (60-180)	96	No	5	10*95, 15	30 / 30	65	95 / 105 / 115	30	50	High	20	NR	Fixed	15	Pseudo-Random	3000	NR	NR	NA	Between-subjects	Yes; Pretraining startle response	No	No	No
Muthuraju 2014	Distinct effects of haloperidol in the mediation of conditioned fear in the mesolimbic system and processing of unconditioned aversive information in the inferior colliculus	Muthuraju, S.; Nobre, M. J.; Saito, V. M. N.; Brandao, M. L.	2014	Rats	Wi	M	NR	250-300	Single	Passive	MED	NR	55	30*100, 30 (2)	0.6	Mid	1000	4000	3000	10	1;1	10	Mid	Variable	120 (60-180)	24	Yes	5	No	30 / 30	55	100	45	45	High	0	NR	Fixed	30	Random	4000	3950-4000	100	NA	Between-subjects	Yes; Pretraining startle response	No	No	No
Myers 2004	Inhibition of fear potentiated startle in rats following peripheral administration of secretin	Myers, K.; Goulet, M.; Rusche, J.; Boismenu, R.; Davis, M.	2004	Rats	SD	M	NR	350-450	Group	NR	Custom	NR	60	30*95,30	0.4	Mid	500	3700	3200	10	1;2	20	High	Variable	240 (180-300)	24	No	5	30*95, 30	9 / 9	60	95 / 100 / 105	35	45	High	10	50	Fixed	30	Pseudo-Random	3700	3200	200	NA	Between-subjects	Yes; Pretraining startle response	No	No	No
Nevins 1994	Antagonists at the serotonin-3 receptor can reduce the fear-potentiated startle response in the rat: evidence for different types of anxiolytic activity?	Nevins, M. E.; Anthony, E. W.	1994	Rats	CD	M	NR	250-450	1 to 2	Passive	SR-LAB	Yes	80	No	0.25	Low	500	3000	2500	10	1;2	20	High	Fixed	20	72	No	10	No	20 / 20	80	110	30	30	Mid	0	NR	Fixed	20	Pseudo-Random	3000	NR	150	No	Between-subjects	Yes; Post-training startle response (low and high groups)	No	No	No
Pietraszek 2005	Anxiolytic-like effects of mGlu1 and mGlu5 receptor antagonists in rats	Pietraszek, M.; Sukhanov, I.; Maciejak, P.; Szyndler, J.; Gravius, A.; Wislowska, A.; Plaznik, A.; Bespalov, A. Y.; Danysz, W.	2005	Rats	SD	M	Adult	240-280	Group	Passive	Custom	NR	64	30*95 / 100 / 105, NR	0.6	Mid	500	3700	3200	10	1;2	20	High	Variable	60 (30-90)	24	No	5	6*95 / 100 / 105, 30	15 / 15	64	95 / 100 / 105	31	41	High	10	50	Variable	30 (15-45)	NR	3700	NR	NR	No	Between-subjects	Yes; Pretraining startle response	No	No	No
Risbrough 2003	GABA-A and 5-HT1A receptor agonists block expression of fear-potentiated startle in mice	Risbrough, V. B.; Brodkin, J. D.; Geyer, M. A.	2003	Mice	DBA/1J	M	6-8	NR	Group	Active	SR-LAB	Yes	65	10*100, NR	0.14	Low	500	30000	29500	20	1;1	20	High	Fixed	120	24	No	5	No	12 / 12	65	100	35	35	Mid	0	40	Fixed	120	Pseudo-Random	30000	NR	200	No	Between-subjects	Yes; Pretraining startle response	No	No	No
Risbrough 2005	Anxiogenic treatments do not increase fear-potentiated startle in mice	Risbrough, V. B.; Geyer, M. A.	2005	Mice	129SvEv	F	6-8	NR	Group	Active	SR-LAB	Yes	65	10*100, NR	0.14	Low	500	30000	29500	20	1;4	80	High	Fixed	120	24	No	5	No	12 / 12	65	100	35	35	Mid	0	40	Fixed	120	Pseudo-Random	30000	29500	200	Yes	Between-subjects	Yes; Pretraining startle response	No	No	No
Risbrough 2009	CRF1 and CRF2 receptors are required for potentiated startle to contextual but not discrete cues	Risbrough, V. B.; Geyer, M. A.; Hauger, R. L.; Coste, S.; Stenzel-Poore, M.; Wurst, W.; Holsboer, F.	2009	Mice	C57BL/6J (wild types CRF2 knock out)	M/F	NR	NR	Group	Active	SR-LAB	Yes	65	24*100 / 105, NR	0.4	Mid	250	30000	30000	10	1;2	20	High	Variable	180 (130-230)	24	No	NR	8*100 / 105, 60	8 / 8	65	100 / 105	35	40	High	5	40	Variable	60 (30-90)	Pseudo-Random	30000	NR	65	NA	Between-subjects	Yes; Pretraining startle response	No	No	No
Roppe 2004a	5-[(2-Methyl-1,3-thiazol-4-yl)ethynyl]-2,30-bipyridine: a highly potent, orally active metabotropic glutamate subtype 5 (mGlu5) receptor antagonist with anxiolytic activity	Roppe, J.R. ; Wang, B.; Huang, D.; Tehrani, L.; Kamenecka, T.; Schweiger, E.J.; Anderson, J.J.; Brodkin, J.; Jiang, X.; Cramer, M.; Chung, J.; Reyes-Manalo, G.; Munoza, B.	2004	Rats	NR	NR	NR	NR	NR	NR	NR	NR	NR	NR	NR	NR	NR	NR	NR	NR	NR	NA	NA	NR	NR	NR	NR	NR	NR	NR	NR	NR	NA	NA	NA	NA	NR	NR	NR	NR	NR	NR	NR	NR	NR	NR	No	No	No
Roppe 2004b	Discovery of novel heteroarylazoles that are metabotropic glutamate subtype 5 receptor antagonists with anxiolytic activity	Roppe, J.; Smith, N. D.; Huang, D.; Tehrani, L.; Wang, B.; Anderson, J.; Brodkin, J.; Chung, J.; Jiang, X.; King, C.; Munoz, B.; Varney, M. A.; Prasit, P.; Cosford, N. D. P.	2004	Rats	Wi	NR	NR	NR	NR	NR	NR	NR	NR	NR	NR	NR	NR	NR	NR	NR	NR	NA	NA	NR	NR	NR	NR	NR	NR	NR	NR	NR	NA	NA	NA	NA	NR	NR	NR	NR	NR	NR	NR	NR	NR	NR	No	No	No
Rorick-Kehn 2007	In vivo pharmacological characterization of the structurally novel, potent, selective mGlu2/3 receptor agonist LY404039 in animal models of psychiatric disorders	Rorick-Kehn, L. M.; Johnson, B. G.; Knitowski, K. M.; Salhoff, C. R.; Witkin, J. M.; Perry, K. W.; Griffey, K. I.; Tizzano, J. P.; Monn, J. A.; McKinzie, D. L.; Schoepp, D. D.	2007	Rats	SD	M	NR	200-350	Group	NR	SR-LAB	NR	70	No	1	High	500	5000	4500	10	1;2	20	High	Fixed	10	48	NR	NR	10*110, NR	10 / 10	70	110	40	40	High	0	50	Fixed	8	Alternating	5000	NR	NR	No	Between-subjects	No	No	No	No
Schulz 2001	The metabotropic glutamate receptor antagonist 2-methyl-6-(phenylethynyl)-pyridine (MPEP) blocks fear conditioning in rats	Schulz, B.; Fendt, M.; Gasparini, F.; Lingenhohl, K.; Kuhn, R.; Koch, M.	2001	Rats	SD	M	NR	210-300	Group	NR	Custom	NR	52	No	0.6	Mid	500	3700	3200	10	1;1	10	Mid	Variable	120 (90-150)	48	No	5	10*100, 30	10 / 10	52	100	48	48	High	0	20	Fixed	30	Pseudo-random	3700	3200	80	NA	Between-subjects	No; Random allocation	Yes	No	No
Shilling 2008	The neurotensin-1 receptor agonist PD149163 blocks fear-potentiated startle	Shilling, P. D.; Feifel, D.	2008	Rats	SD	M	NR	275-375	Group	Passive	SR-LAB	NR	65	30*95, NR	0.6	Mid	500	3700	3200	10	1;2	20	High	Variable	120 (60-180)	24	No	5	10*95, NR	20 / 20	65	95	30	30	Mid	0	40	Fixed	30	Blocks	NR	3200	NR	NA	Between-subjects	Yes; Pretraining startle response	No	No	No
Steiner 2011	Favoured genetic background for testing anxiolytics in the fear-potentiated and light-enhanced startle paradigms in the rat	Steiner, M. A.; Lecourt, H.; Rakotoariniaina, A.; Jenck, F.	2011	Rats	F344	M	9-10	250-300	Group	Passive	SR-LAB	Yes	62	No	0.4	Mid	500	3700	3200	15	2;2	60	High	Variable	30 (NR)	24	No	5	NR	30 / 30	62	90 / 100 / 110	28	48	High	20	10	variable	30 (25-35)	Pseudo-random	3200	3200	100	Yes; 2 sessions prior to re-testing	Within-subjects (Latin square)	No	No	No	No
Steiner 2012	The brain orexin system and almorexant in fear-conditioned startle reactions in the rat	Steiner, M. A.; Lecourt, H.; Jenck, F.	2012	Rats	F344	M	8-10	240-260	Group	Passive	SR-LAB	Yes	62	No	0.4	Mid	500	3700	3200	15	2;2	60	High	Variable	30 (NR)	24	No	5	No	30 / 30	62	90 / 100 /110	28	48	High	20	10	Variable	30 (25-35)	Pseudo-Random	3700	3200	100	Yes	Within-subjects (Latin square)	No; Random allocation	Yes	No	No
Steiner 2013	Discovery and Characterization of ACT-335827, an Orally Available, Brain Penetrant Orexin Receptor Type1 Selective Antagonist	Steiner, M. A.; Gatfield, J.; Brisbare-Roch, C.; Dietrich, H.; Treiber, A.; Jenck, F.; Boss, C.	2013	Rats	F344	M	Adult	NR	Group	Passive	SR-LAB	Yes	62	NR	0.4	Mid	500	3700	3200	15	2;2	60	High	Variable	30 (NR)	24	No	5	No	30 / 30	62	90 / 100 / 110	28	48	High	20	10	Variable	30 (25-35)	Pseudo-Random	3700	3200	100	Yes	Within-subjects (Latin square)	NR	No	No	No
Tizzano 2002	The anxiolytic action of mGlu2/3 receptor agonist, LY354740, in the fear-potentiated startle model in rats is mechanistically distinct from diazepam	Tizzano, J. P.; Griffey, K. I.; Schoepp, D. D.	2002	Rats	SD	M	NR	250-400	Single	NR	SR-LAB	NR	NR	30*120, NR	0.5	Mid	500	5500	5000	10	1;1	10	Mid	NR	NR	24	No	NR	10*120, NR	20 / 20	NR	120	NA	NA	NA	NA	NR	NR	NR	Random	NR	NR	NR	No	Between-subjects	Yes; Pretraining startle response	No	No	No
Toufexis 2016	Food‐Restriction Lowers the Acoustic Startle Response in both Male and Female Rats, and, in Combination with Acute Ghrelin Injection, Abolishes the Expression of Fear‐Potentiated Startle in Male Rats	Toufexis, D. J.; Lipatova, O.; Johnson, A. C.; Abizaid, A.	2016	Rats	SD	F	13-17	NR	NR	Passive	Custom	NR	60	30*90 / 95, 30 (2)	0.4	Mid	500	3700	3200	10	1;2	20	High	Fixed	180	48	No	5	15*90, 30 & 15*95, 30 A	30 / 30	60	90 / 95 (seperate tests)	30	35	Mid	5	50	Fixed	30	Pseudo-Random	3250	3200	200	No	Between-subjects	Yes; Pretraining startle response	No	No	No
Vale 1996	Effects of chlordiazepoxide, nicotine and d-amphetamine in the rat potentiated startle model of anxiety	Vale, A. L.; Green, S.	1996	Rats	LH	M	NR	275-350	Group	Active	Custom	NR	60	No	0.25	Low	500	1000	500	17	1;3	51	High	Fixed	10	> 3	Yes	3	No	20 / 20	60	100	40	40	High	0	500	Fixed	10	Random	1000	500	250	No	Between-subjects	No	No	No	No
Varty 2008	The anxiolytic-like effects of the novel, orally active nociceptin opioid receptor agonist 8-[bis(2-methylphenyl)methyl]-3-phenyl-8-azabicyclo[3.2.1]octan-3-ol (SCH 221510)	Varty, G. B.; Lu, S. X.; Morgan, C. A.; Cohen-Williams, M. E.; Hodgson, R. A.; Smith-Torhan, A.; Zhang, H.; Fawzi, A. B.; Graziano, M. P.; Ho, G. D.; Matasi, J.; Tulshian, D.; Coffin, V. L.; Carey, G. J.	2008	Rats	Wi	M	NR	200-500	Group	Passive	SR-LAB	NR	NR	No	0.4	Mid	500	3500	3000	20	1;2	40	High	Variable	90 (NR)	48	NR	NR	No	10 / 10	NR	105	NA	NA	NA	NA	NR	Variable	25 (20-30)	NR	3500	NR	NR	No	Between-subjects	Yes; Post-training percent FPS	No	No	No
Walker 2002	Facilitation of conditioned fear extinction by systemic administration or intra-amygdala infusions of D-cycloserine as assessed with fear-potentiated startle in rats	Walker, D. L.; Ressler, K. J.; Lu, K. T.; Davis, M.	2002	Rats	SD	M	Adult	300-400	Group	Active	Custom	NR	60	30*95, NR	0.4	Mid	500	3700	3200	10	1;1	10	Mid	Variable	240 (180-300)	24	No	5	30*95, 30	10 / 10	60	NR	NA	NA	NA	NA	50	Fixed	30	Pseudo-Random	3700	3200	200	No	Between-subjects	Yes; Pretraining startle response	No	No	No
Zhang 2016	Behavioral and pharmacological validation of an integrated fear-potentiated startle and prepulse inhibition paradigm	Zhang, M.; Li, M.	2016	Rats	SD	M	8-13	NR	Group	Passive	KS	NR	70	18*105, 25-35 (2)	0.6	Mid	500	3700	3200	10	1;1	10	Mid	Variable	240 (180-300)	72	No	5	4*105, 25-35	10 / 10	70	105	35	35	Mid	0	40	Variable	30 (25-35)	Random	3240	3200	100	No	Between-subjects	No; Random allocation	Yes	No	No
Zhao 2018a	The contribution of contextual fear in the anxiolytic effect of chlordiazepoxide in the fear-potentiated startle test	Zhao,Y.; Bijlsma, E.Y.: Verdouw, P.M.; Garssen, J.; Groenink, L.	2018	Rats	Wi	M	6	NR	Group	Passive	SR-LAB	NR	70	10*95 / 100 / 110, 30	0.6	Mid	500	3700	3200	10	1;1	10	Mid	Variable	240 (180-300)	24	both	5	10*110, 30	30 / 30	70	95 / 100 / 110	25	40	High	15	50	Fixed	30	Pseudo-Random	3250	3200	NR	NA	Between-subjects	No; Random allocation	Yes	Yes	No
Zhao 2018b	No effect of sex and estrous cycle on the fear potentiated startle response in rats	Zhao, Y.; Bijlsma, E. Y.; Verdouw, M. P.; Groenink, L.	2018	Rats	Wi	M/F	6	NR	Group	Active	SR-LAB	Yes	70	10*95 / 100 / 110, 30	0.6	Mid	500	3700	3200	10	1;1	10	Mid	Variable	180 (120 - 240)	24	No	5	10*110, 30	30 / 30	70	95 / 100 / 110	25	40	High	15	50	Fixed	30	Pseudo-Random	3250	3200	65	Yes	Within-subjects (Latin square)	No	No	Yes, Not blinded	Yes
Zhao 2019	Activation of somatodendritic 5-HT.sub.1A autoreceptors reduces the acquisition and expression of cued fear in the rat fear-potentiated startle test.	Zhao, Y.; Bijlsma, E.Y.; ter Heegde, F.; Verdouw, P.M.; Garssen, J.; Newman-Tancredi, A.	2019	Rats	Wi	M	6	NR	Group	Passive	SR-LAB	Yes	70	10*95 / 100 / 110, 30	0.6	Mid	500	3700	3200	10	1;1	10	Mid	Variable	180 (120 - 240)	24	No	5	10*110, 30	30 / 30	70	95 / 100 / 110	25	40	High	15	50	Fixed	30	Pseudo-Random	3250	3200	65	Yes	Within-subjects (Latin square)	No; Random allocation	Yes	No	No
	Abbriviations: F = female; F344 = Fischer 344; FPS = Fear-potentiated startle; KS = Kansas Laboratory Apparatus And Furniture Companies; LE = Lewis; LH = Lister Hooded; M = male; NA = not applicable; NR = not reported; RORO = Fuellinsdorf Albino; SDR = Sprague-Dawley rat; SERTwt = wildtype of the Serotonine-transporter knockout rat strain; Wi = Wistar																												A 2 separated groups, but combined to large group of n=16
	a = also random control
	b = pretraining startle response as covariate

## Sheet: Experiment characteristi (201) 
Article specifics					Outcome formats used						Drug_Non-cued startle response (absolute values)						Drug_Cued startle response (absolute values)						Vehicle_Non-cued startle response (absolute values)						Vehicle_Cued startle response (absolute values)						Drug_difference score						Vehicle_difference score						% Fear potentiation (drug)
Study Name	Article code	Title of article	Authors of article	Year of publication	Readouts +calc	Most effective dose? (y/n)	in MA (y/n)	Baseline startle reported	Absolute value reported	Code first choice	No-cue (drug)	SEM No-cue (drug)	SD (no-cue_drug)	n for CMA no-cue drug	Number (n) for SD calculation	n (no-cue_drug)	Cue (drug)	SEM	SD (cue_drug)	n for CMA cue drug	Number (n) for SD calculation	n (cue_drug)	No cue (veh)	SEM	SD (no-cue_veh)	n for CMA no cue veh	Number (n) for SD calculation	n (no-cue_veh)	Cue (veh)	SEM	SD (cue_veh)	n for CMA cue (veh)	Number (n) for SD calculation	n (cue_veh)	Diff (drug)	SEM	Diff SD (drug)	n for CMA Diff (drug)	Number (n) for SD calculation	Diff n (drug)	Diff (vehicle)	SEM	Diff SD (veh)	n for CMA Diff (veh)	Number (n) for SD calculation	Diff n (veh)	% pot (drug)	SEM	% pot SD (drug)
Davis 1988a (1) p-Chloro-amphetamine 5 mg/kg	Davis 1988a	Serotonin does not mediate anxiolytic effects of buspirone in the fear-potentiated startle paradigm: comparison with 8-OH-DPAT and ipsapirone	Davis, M.; Cassella, J. V.; Kehne, J. H.	1988	No data	y	y	None	FALSE	No data	74.2			5	5	5	119			5	5	5	57.8082			5	5	5	103.562			5	5	5
Mansbach 1988 (1) 8-OH-DPAT 0.5 mg/kg	Mansbach 1988	Blockade of potentiated startle responding in rats by 5-hydroxytryptamine1A receptor ligands	Mansbach, R. S.; Geyer, M. A.	1988	Abs + Diff + %FPS + Diff calculated	y	y	Baseline	Abs	Diff	176.3	23.8	75.2622	10	10	10	187.9	28.8	91.0736	10	10	10	130.1	28.8	91.0736	10	10	10	235.9	21.6	68.3052	10	10	10	11.6	9	28.4605	10	10	10	105.8	29.8	94.2359	10	10	10	5.5	4.4	13.914
Joordens 1998 (1) Flesinoxan 10 mg/kg	Joordens 1998	The effects of 5-HT1A receptor agonists, 5-HT1A receptor antagonists and their interaction on the fear-potentiated startle response	Joordens, R. J.; Hijzen, T. H.; Olivier, B.	1998	Abs + Diff + Diff calculated	y	y	Baseline	Abs	Diff	1993	266	1596	35	36	36	2630	317	1902	35	36	36	2111	258	1548	35	36	35	3742	298	1788	35	36	35	637	143	858	36	36	36	1631	150	900	36	36	36
Joordens 1998 (2) 8-OH-DPAT 0.3 mg/kg	Joordens 1998	The effects of 5-HT1A receptor agonists, 5-HT1A receptor antagonists and their interaction on the fear-potentiated startle response	Joordens, R. J.; Hijzen, T. H.; Olivier, B.	1998	Abs + Diff + Diff calculated	y	y	Baseline	Abs	Diff	2909	296	1776	35	36	36	3130	307	1842	35	36	36	2111	258	1548	35	36	35	3742	298	1788	35	36	35	221	121	726	36	36	36	1631	150	900	36	36	36
Joordens 1996 (Oss) Flesinoxan 10 mg/kg	Joordens 1996	Fear-potentiated startle response is remarkably similar in two laboratories	Joordens, R. J.; Hijzen, T. H.; Peeters, B. W.; Olivier, B.	1996	Abs + Diff calculated	y	y	Baseline	Abs	Diff calc	450.45	63.0631	218.457	12	12	12	887.387	162.162	561.746	12	12	12	860.36	117.117	405.706	12	12	12	2063.06	180.18	624.162	12	12	12
Joordens 1996 (Utrecht) Flesinoxan 10 mg/kg	Joordens 1996	Fear-potentiated startle response is remarkably similar in two laboratories	Joordens, R. J.; Hijzen, T. H.; Peeters, B. W.; Olivier, B.	1996	Abs + Diff calculated	y	y	Baseline	Abs	Diff calc	2616.54	460.15	1594.01	12	12	12	3203.01	550.376	1906.56	12	12	12	2580.45	433.083	1500.24	12	12	12	5305.26	739.85	2562.91	12	12	12
Joordens 1998 (1) 8-OH-DPAT 0.3 mg/kg	Joordens 1998	The effects of 5-HT1A receptor agonists, 5-HT1A receptor antagonists and their interaction on the fear-potentiated startle response	Joordens, R. J.; Hijzen, T. H.; Olivier, B.	1998	Abs + Diff calculated	y	y	Baseline	Abs	Diff calc	2056.07	345.794	1197.87	12	12	12	2476.64	448.598	1553.99	12	12	12	2411.21	485.981	1683.49	12	12	12	4317.76	495.327	1715.86	12	12	12
Zhao 2019 (1) R(+)-8-OH-DPAT 0.3 mg/kg	Zhao 2019	Activation of somatodendritic 5-HT.sub.1A autoreceptors reduces the acquisition and expression of cued fear in the rat fear-potentiated startle test.	Yulong Zhao, Elisabeth Y. Bijlsma, Freija ter Heegde, Monika P. Verdouw, J. Garssen and Adrian Newman-Tancredi	2019	Abs + Diff calculated	y	y	Baseline	Abs	Diff calc	510	171	592.361	12	12	12	733	165	571.577	12	12	12	1394	224	775.959	12	12	12	2310	316	1094.66	12	12	12
Davis 1988a (1) 8-OH-DPAT 10 mg/kg	Davis 1988a	Serotonin does not mediate anxiolytic effects of buspirone in the fear-potentiated startle paradigm: comparison with 8-OH-DPAT and ipsapirone	Davis, M.; Cassella, J. V.; Kehne, J. H.	1988	No data	y	y	None	FALSE	No data	84.8219			5	10	10	129.863			5	10	10	62.137			5	10	5	114.74			5	10	5
Risbrough 2005 (1) WAY100,635 0.3 mg/kg	Risbrough 2005	Anxiogenic treatments do not increase fear-potentiated startle in mice	Risbrough, V. B.; Geyer, M. A.	2005	Abs + %FPS + Diff calculated	y	y	Baseline	Abs	Diff calc	539.45	91.7431	317.807	8	12	8 to 12	866.055	205.505	711.889	8	12	8 to 12	913.761	190.826	661.04	8	12	8 to 12	1346.79	242.202	839.012	8	12	8 to 12													73.0275	14.6789	50.8492
Joordens 1998 (1) Pindolol 30 mg/kg	Joordens 1998	The effects of 5-HT1A receptor agonists, 5-HT1A receptor antagonists and their interaction on the fear-potentiated startle response	Joordens, R. J.; Hijzen, T. H.; Olivier, B.	1998	Abs + Diff + Diff calculated	y	y	Baseline	Abs	Diff	1877.55	435.374	1443.97	11	11	11	2680.27	598.639	1985.46	11	11	11	2285.71	435.374	1443.97	11	11	11	4204.08	462.585	1534.22	11	11	11	754.325	301.038	998.43	11	11	11	1775.09	249.135	826.287	11	11	11
Joordens 1998 (1) WAY100,635 1 mg/kg	Joordens 1998	The effects of 5-HT1A receptor agonists, 5-HT1A receptor antagonists and their interaction on the fear-potentiated startle response	Joordens, R. J.; Hijzen, T. H.; Olivier, B.	1998	Abs + Diff + Diff calculated	y	y	Baseline	Abs	Diff	1459.09	313.636	1086.47	12	12	12	1977.27	422.727	1464.37	12	12	12	2304.55	436.364	1511.61	12	12	12	3804.55	559.091	1936.75	12	12	12	475.694	166.667	577.35	12	12	12	1468.75	305.556	1058.48	12	12	12
Joordens 1998 (2) DU 125,530 3 mg/kg	Joordens 1998	The effects of 5-HT1A receptor agonists, 5-HT1A receptor antagonists and their interaction on the fear-potentiated startle response	Joordens, R. J.; Hijzen, T. H.; Olivier, B.	1998	Abs + Diff + Diff calculated	y	y	Baseline	Abs	Diff	1025.06	164.009	568.144	12	12	12	1708.43	246.575	854.162	12	12	12	1653.76	355.353	1230.98	12	12	12	3225.51	520.548	1803.23	12	12	12	625	170.139	589.378	12	12	12	1527.78	232.639	805.885	12	12	12
Zhao 2019 (1) WAY100,635 0.3 mg/kg	Zhao 2019	Activation of somatodendritic 5-HT.sub.1A autoreceptors reduces the acquisition and expression of cued fear in the rat fear-potentiated startle test.	Yulong Zhao, Elisabeth Y. Bijlsma, Freija ter Heegde, Monika P. Verdouw, J. Garssen and Adrian Newman-Tancredi	2019	Abs + Diff calculated	y	y	Baseline	Abs	Diff calc	589	92	318.697	12	12	12	1315	211	730.925	12	12	12	1211	211	730.925	12	12	12	2108	264	914.523	12	12	12
Zhao 2019 (1) F13714 0.16 mg/kg	Zhao 2019	Activation of somatodendritic 5-HT.sub.1A autoreceptors reduces the acquisition and expression of cued fear in the rat fear-potentiated startle test.	Yulong Zhao, Elisabeth Y. Bijlsma, Freija ter Heegde, Monika P. Verdouw, J. Garssen and Adrian Newman-Tancredi	2019	Abs + Diff calculated	y	y	Baseline	Abs	Diff calc	554	85	294.449	12	12	12	693	85	294.449	12	12	12	1368	231	800.207	12	12	12	2500	455	1576.17	12	12	12
Zhao 2019 (1) F15599 0.16 mg/kg	Zhao 2019	Activation of somatodendritic 5-HT.sub.1A autoreceptors reduces the acquisition and expression of cued fear in the rat fear-potentiated startle test.	Yulong Zhao, Elisabeth Y. Bijlsma, Freija ter Heegde, Monika P. Verdouw, J. Garssen and Adrian Newman-Tancredi	2019	Abs + Diff calculated	y	y	Baseline	Abs	Diff calc	667	92	318.697	12	12	12	1813	165	571.577	12	12	12	837	112	387.979	12	12	12	1702	224	775.959	12	12	12
Nevins 1994 (1) Buspirone 5.6 mg/kg	Nevins 1994	Antagonists at the serotonin-3 receptor can reduce the fear-potentiated startle response in the rat: evidence for different types of anxiolytic activity?	Nevins, M. E.; Anthony, E. W.	1994	Abs + Diff + Diff calculated	y	y	Baseline	Abs	Diff	268.085	42.5532	120.359	8	8	8	304.255	44.6809	126.377	8	8	8	368.085	89.3617	252.753	8	8	8	651.064	106.383	300.897	8	8	8	37.3932	14.9573	42.3055	8	8	8	279.915	18.1624	51.371	8	8	8
Nevins 1994 (3) Buspirone 5.6 mg/kg	Nevins 1994	Antagonists at the serotonin-3 receptor can reduce the fear-potentiated startle response in the rat: evidence for different types of anxiolytic activity?	Nevins, M. E.; Anthony, E. W.	1994	Abs + Diff + Diff calculated	y	y	Baseline	Abs	Diff	313.505	54.6624	154.609	8	8	8	311.897	49.8392	140.967	8	8	8	311.897	30.5466	86.3989	8	8	8	577.17	45.0161	127.325	8	8	8	-3.21888	13.9485	39.4523	8	8	8	266.094	26.824	75.8698	8	8	8
Risbrough 2003 (1) Buspirone 5 mg/kg	Risbrough 2003	GABA-A and 5-HT1A receptor agonists block expression of fear-potentiated startle in mice	Risbrough, V. B.; Brodkin, J. D.; Geyer, M. A.	2003	Abs + %FPS + Diff calculated	y	y	Baseline	Abs	Diff calc	545.858	115.385	382.687	9	11	9 to 11	639.053	166.42	551.953	9	11	9 to 11	457.101	68.787	228.141	9	11	9 to 11	814.349	119.822	397.406	9	11	9 to 11													16.5436	8.56721	28.4142
Steiner 2012 (1) Buspirone 100 mg/kg	Steiner 2012	The brain orexin system and almorexant in fear-conditioned startle reactions in the rat	Steiner, M. A.; Lecourt, H.; Jenck, F.	2012	Abs + Diff calculated	y	y	Baseline	Abs	Diff calc	65.3137	2.21402	7.6696	12	12	12	71.679	3.87454	13.4218	12	12	12	45.1107	1.10701	3.8348	12	12	12	104.336	6.91882	23.9675	12	12	12
Mansbach 1988 (1) Buspirone 2.5 mg/kg	Mansbach 1988	Blockade of potentiated startle responding in rats by 5-hydroxytryptamine1A receptor ligands	Mansbach, R. S.; Geyer, M. A.	1988	Abs + Diff + %FPS + Diff calculated	y	y	Baseline	Abs	Diff	205	24.3	76.8433	10	10	10	234.5	28	88.5438	10	10	10	168.4	28	88.5438	10	10	10	311.4	24.1	76.2109	10	10	10	29.5	8.6	27.1956	10	10	10	143	53.2	168.233	10	10	10	14.8	3.6	11.3842
Mansbach 1988 (1) Gepirone 10 mg/kg	Mansbach 1988	Blockade of potentiated startle responding in rats by 5-hydroxytryptamine1A receptor ligands	Mansbach, R. S.; Geyer, M. A.	1988	Abs + Diff + %FPS + Diff calculated	y	y	Baseline	Abs	Diff	175.6	25.3	66.9375	7	7	7	193.1	44.8	126.714	7	8	7 to 8	110.6	44.8	126.714	7	8	7 to 8	229.3	15	42.4264	7	8	7 to 8	17.5	43.8	123.885	7	8	7 to 8	118.7	17.4	49.2146	7	8	7 to 8	12.9	23.3	65.9024
Mansbach 1988 (1) Ipsapirone 5.6 mg/kg	Mansbach 1988	Blockade of potentiated startle responding in rats by 5-hydroxytryptamine1A receptor ligands	Mansbach, R. S.; Geyer, M. A.	1988	Abs + Diff + %FPS + Diff calculated	y	y	Baseline	Abs	Diff	277.8	76.6	242.23	10	10	10	289.7	58.3	184.361	10	10	10	127.8	58.3	184.361	10	10	10	248	23	72.7324	10	10	10	11.9	28.4	89.8087	10	10	10	120.2	28	88.5438	10	10	10	16.7	10	31.6228
Li 2015 (1) Buspirone 3 mg/kg	Li 2015	The GABAB receptor positive modulator BHF177 attenuated anxiety, but not conditioned fear, in rats	Li, X.; Kaczanowska, K.; Finn, M. G.; Markou, A.; Risbrough, V. B.	2015	Abs + %FPS + Diff calculated	y	y	Baseline	Abs	Diff calc	1280	160	554.256	12	12	12	1296	164	568.113	12	12	12	1320	200	692.82	12	12	12	1796	216	748.246	12	12	12													0.583	5.922	20.5144
Brodkin 2002 (1) Buspirone 3 mg/kg	Brodkin 2002	Anxiolytic-like activity of the mGluR5 antagonist MPEP: a comparison with diazepam and buspirone	Brodkin, J.; Busse, C.; Sukoff, S. J.; Varney, M. A.	2002	Abs + Diff calculated	y	y	Baseline	Abs	Diff calc	125	18.3333	51.8545	8	8	8	353.333	58.3333	164.992	8	8	8	173.333	43.3333	122.565	8	8	8	435	78.3333	221.56	8	8	8
Davis 1988a (1) Buspirone 5 mg/kg	Davis 1988a	Serotonin does not mediate anxiolytic effects of buspirone in the fear-potentiated startle paradigm: comparison with 8-OH-DPAT and ipsapirone	Davis, M.; Cassella, J. V.; Kehne, J. H.	1988	No data	y	y	None	FALSE	No data	79.0783			5	5	5	85.4378			5	5	5	56.682			5	5	5	100.922			5	5	5
Davis 1988a (1) Ipsapirone 40 mg/kg	Davis 1988a	Serotonin does not mediate anxiolytic effects of buspirone in the fear-potentiated startle paradigm: comparison with 8-OH-DPAT and ipsapirone	Davis, M.; Cassella, J. V.; Kehne, J. H.	1988	No data	y	y	None	FALSE	No data	30.9589			5	10	10	37.2603			5	10	10	57.8082			5	10	5	103.562			5	10	5
Davis 1988a (1) Cinanserin 10 mg/kg	Davis 1988a	Serotonin does not mediate anxiolytic effects of buspirone in the fear-potentiated startle paradigm: comparison with 8-OH-DPAT and ipsapirone	Davis, M.; Cassella, J. V.; Kehne, J. H.	1988	No data	y	y	None	FALSE	No data	56.4055			5	5	5	97.8802			5	5	5	56.129			5	5	5	100.922			5	5	5
Davis 1988a (1) Cyproheptadine 5 mg/kg	Davis 1988a	Serotonin does not mediate anxiolytic effects of buspirone in the fear-potentiated startle paradigm: comparison with 8-OH-DPAT and ipsapirone	Davis, M.; Cassella, J. V.; Kehne, J. H.	1988	No data	y	y	None	FALSE	No data	62.765			5	5	5	98.1567			5	5	5	56.129			5	5	5	100.922			5	5	5
Martin 2002 (1) SB-242084 0.3 mg/kg	Martin 2002	Influence of the 5-HT2C receptor antagonist, SB-242084, in tests of anxiety	Martin, J. R.; Ballard, T. M.; Higgins, G. A.	2002	Abs + Diff + Diff calculated	y	y	Baseline	Abs	Diff	313.969	49.6674	172.053	12	12	12	569.401	93.8053	324.951	12	12	12	269.623	93.8053	324.951	12	12	12	704.213	31.929	110.605	12	12	12	254.867	61.0619	211.525	12	12	12	438.053	106.195	367.869	12	12	12
Mansbach 1988 (1) Methysergide 10 mg/kg	Mansbach 1988	Blockade of potentiated startle responding in rats by 5-hydroxytryptamine1A receptor ligands	Mansbach, R. S.; Geyer, M. A.	1988	Abs + Diff + %FPS + Diff calculated	y	y	Baseline	Abs	Diff	104.9	19.5	55.1543	7	8	7 to 8	144.5	38.4	108.612	7	8	7 to 8	112.3	38.4	108.612	7	8	7 to 8	226	10.8	30.547	7	8	7 to 8	39.6	24.6	69.5793	7	8	7 to 8	113.7	36.5	103.238	7	8	7 to 8	29.3	17.8	50.346
Risbrough 2005 (1) m-Chlorophenylpiperazine (m-CPP) 3 mg/kg	Risbrough 2005	Anxiogenic treatments do not increase fear-potentiated startle in mice	Risbrough, V. B.; Geyer, M. A.	2005	Abs + %FPS + Diff calculated	y	y	Baseline	Abs	Diff calc	1185.71	157.143	544.359	8	12	8 to 12	1642.86	285.714	989.743	8	12	8 to 12	414.286	100	346.41	8	12	8 to 12	892.857	214.286	742.307	8	12	8 to 12													46.9248	9.11162	31.5636
Mansbach 1988 (1) m-Chlorophenylpiperazine (m-CPP) 1 mg/kg	Mansbach 1988	Blockade of potentiated startle responding in rats by 5-hydroxytryptamine1A receptor ligands	Mansbach, R. S.; Geyer, M. A.	1988	Abs + Diff + %FPS + Diff calculated	y	y	Baseline	Abs	Diff	71.7	8.3	26.2469	10	10	10	118.5	22.7	71.7837	10	10	10	130.1	22.7	71.7837	10	10	10	235.9	21.6	68.3052	10	10	10	46.8	15.1	47.7504	10	10	10	105.8	29.8	94.2359	10	10	10	56.8	11.8	37.3149
Bijlsma 2010 (1) m-Chlorophenylpiperazine (m-CPP) 2 mg/kg	Bijlsma 2010	Fear-potentiated startle, but not light-enhanced startle, is enhanced by anxiogenic drugs	Bijlsma, E. Y.; de Jongh, R.; Olivier, B.; Groenink, L.	2010	Abs + Diff calculated	y	y	Baseline	Abs	Diff calc	369.081	62.6741	177.269	8	8	8	1051.53	153.203	433.324	8	8	8	1037.6	201.95	571.2	8	8	8	1928.97	188.022	531.807	8	8	8
Nevins 1994 (0,5mA) Ondansetron 0.1 mg/kg	Nevins 1994	Antagonists at the serotonin-3 receptor can reduce the fear-potentiated startle response in the rat: evidence for different types of anxiolytic activity?	Nevins, M. E.; Anthony, E. W.	1994	Abs + Diff + Diff calculated	y	y	Baseline	Abs	Diff	350.943	45.283	128.08	8	8	8	466.038	52.8302	149.426	8	8	8	339.623	50.9434	144.09	8	8	8	473.585	45.283	128.08	8	8	8	113.208	10.3774	29.3516	8	8	8	133.019	15.0943	42.6932	8	8	8
Nevins 1994 (0.25mA) Ondansetron 0.1 mg/kg	Nevins 1994	Antagonists at the serotonin-3 receptor can reduce the fear-potentiated startle response in the rat: evidence for different types of anxiolytic activity?	Nevins, M. E.; Anthony, E. W.	1994	Abs + Diff + Diff calculated	y	y	Baseline	Abs	Diff	354.717	45.283	128.08	8	8	8	411.321	45.283	128.08	8	8	8	354.717	64.1509	181.446	8	8	8	496.226	71.6981	202.793	8	8	8	55.6604	6.60377	18.6783	8	8	8	129.245	16.9811	48.0299	8	8	8
Nevins 1994 (15trials) Ondansetron 0.1 mg/kg	Nevins 1994	Antagonists at the serotonin-3 receptor can reduce the fear-potentiated startle response in the rat: evidence for different types of anxiolytic activity?	Nevins, M. E.; Anthony, E. W.	1994	Abs + Diff + Diff calculated	y	y	Baseline	Abs	Diff	246.835	22.7848	64.4452	8	8	8	269.62	22.7848	64.4452	8	8	8	227.848	32.2785	91.2973	8	8	8	320.886	32.2785	91.2973	8	8	8	24.6835	7.59494	21.4817	8	8	8	93.038	7.59494	21.4817	8	8	8
Nevins 1994 (2) (R )-Zacopride 1 mg/kg	Nevins 1994	Antagonists at the serotonin-3 receptor can reduce the fear-potentiated startle response in the rat: evidence for different types of anxiolytic activity?	Nevins, M. E.; Anthony, E. W.	1994	Abs + Diff + Diff calculated	y	y	Baseline	Abs	Diff	496.667	120	339.411	8	8	8	613.333	113.333	320.555	8	8	8	606.667	56.6667	160.278	8	8	8	903.333	86.6667	245.13	8	8	8	116.279	36.5449	103.364	8	8	8	290.698	33.2226	93.9677	8	8	8
Nevins 1994 (2) Granisetron 1 mg/kg	Nevins 1994	Antagonists at the serotonin-3 receptor can reduce the fear-potentiated startle response in the rat: evidence for different types of anxiolytic activity?	Nevins, M. E.; Anthony, E. W.	1994	Abs + Diff + Diff calculated	y	y	Baseline	Abs	Diff	208.054	53.6913	151.862	8	8	8	399.329	60.4027	170.845	8	8	8	385.906	67.1141	189.827	8	8	8	590.604	77.1812	218.301	8	8	8	189.597	25.1678	71.1852	8	8	8	211.409	15.1007	42.7111	8	8	8
Nevins 1994 (2) Ondansetron 1 mg/kg	Nevins 1994	Antagonists at the serotonin-3 receptor can reduce the fear-potentiated startle response in the rat: evidence for different types of anxiolytic activity?	Nevins, M. E.; Anthony, E. W.	1994	Abs + Diff + Diff calculated	y	y	Baseline	Abs	Diff	337.793	86.9569	245.951	8	8	8	451.505	107.023	302.708	8	8	8	274.247	53.5117	151.354	8	8	8	498.328	63.5452	179.733	8	8	8	115	38.3333	108.423	8	8	8	221.667	21.6667	61.2826	8	8	8
Nevins 1994 (20trials) Ondansetron 0.1 mg/kg	Nevins 1994	Antagonists at the serotonin-3 receptor can reduce the fear-potentiated startle response in the rat: evidence for different types of anxiolytic activity?	Nevins, M. E.; Anthony, E. W.	1994	Abs + Diff + Diff calculated	y	y	Baseline	Abs	Diff	227.848	26.5823	75.186	8	8	8	258.228	28.481	80.5565	8	8	8	222.152	17.0886	48.3339	8	8	8	336.076	17.0886	48.3339	8	8	8	27.5316	6.64557	18.7965	8	8	8	110.127	7.59494	21.4817	8	8	8
Nevins 1994 (4) (R )-Zacopride 1 mg/kg	Nevins 1994	Antagonists at the serotonin-3 receptor can reduce the fear-potentiated startle response in the rat: evidence for different types of anxiolytic activity?	Nevins, M. E.; Anthony, E. W.	1994	Abs + Diff + Diff calculated	y	y	Baseline	Abs	Diff	304.91	38.7597	109.629	8	8	8	351.421	41.3437	116.938	8	8	8	382.429	64.5995	182.715	8	8	8	723.514	118.863	336.195	8	8	8	50.2577	12.8866	36.4488	8	8	8	337.629	74.7423	211.403	8	8	8
Nevins 1994 (4) Granisetron 1 mg/kg	Nevins 1994	Antagonists at the serotonin-3 receptor can reduce the fear-potentiated startle response in the rat: evidence for different types of anxiolytic activity?	Nevins, M. E.; Anthony, E. W.	1994	Abs + Diff + Diff calculated	y	y	Baseline	Abs	Diff	390.181	124.031	350.813	8	8	8	400.517	118.863	336.195	8	8	8	418.605	43.9276	124.246	8	8	8	697.674	64.5995	182.715	8	8	8	14.1753	46.3918	131.216	8	8	8	277.062	27.0619	76.5425	8	8	8
Nevins 1994 (4) Ondansetron 1 mg/kg	Nevins 1994	Antagonists at the serotonin-3 receptor can reduce the fear-potentiated startle response in the rat: evidence for different types of anxiolytic activity?	Nevins, M. E.; Anthony, E. W.	1994	Abs + Diff + Diff calculated	y	y	Baseline	Abs	Diff	566.234	44.1558	124.892	8	8	8	584.416	46.7532	132.238	8	8	8	607.792	109.091	308.556	8	8	8	981.818	137.662	389.368	8	8	8	12.9534	11.658	32.9739	8	8	8	373.057	51.8135	146.551	8	8	8
Bill 1992 (1) WAY100,289 0.03 mg/kg	Bill 1992	Behavioural studies on WAY100289, a novel 5-HT3 receptor antagonist, in two animal models of anxiety	Bill, D. J.; Fletcher, A.; Glenn, B. D.; Knight, M.	1992	Abs + Diff calculated	y	y	Baseline	Abs	Diff calc	6982.76	603.448	1908.27	10	10	10	6379.31	1594.83	5043.29	10	10	10	8491.38	905.172	2862.41	10	10	10	14612.1	1853.45	5861.12	10	10	10
Chi 1965 (1) Amobarbital 40 mg/kg	Chi 1965	The effect of amobarbital sodium on conditioned fear as measured by the potentiated startle response in rats	Chi, C. C.	1965	No data	y	y	None	FALSE	No data	2.0288			10	10	10	2.0649			10	10	10	1.8991			10	10	10	2.9946			10	10	10
Merali 2006 (1) PD176252 10 mg/kg	Merali 2006	Bombesin receptors as a novel anti-anxiety therapeutic target: BB1 receptor actions on anxiety through alterations of serotonin activity	Merali, Z.; Bedard, T.; Andrews, N.; Davis, B.; McKnight, A. T.; Gonzalez, M. I.; Pritchard, M.; Kent, P.; Anisman, H.	2006	Abs + Diff calculated	y	y	Baseline	Abs	Diff calc	730.556	141.667	425	9	9	9	683.333	102.778	308.333	9	9	9	625	102.778	308.333	9	9	9	1319.44	86.1111	258.333	9	9	9
Anthony 1993 (1) Diazepam 1 mg/kg	Anthony 1993	Anxiolytic-like effects of N-methyl-D-aspartate-associated glycine receptor ligands in the rat potentiated startle test	Anthony, E. W.; Nevins, M. E.	1993	Abs + Diff + Diff calculated	y	y	Baseline	Abs	Diff	136.829	24.2967	68.7214	8	8	8	166.24	42.1995	119.358	8	8	8	139.386	25.5754	72.3383	8	8	8	255.754	9.04229	25.5754	8	8	8	31.5793	14.4738	40.9381	8	8	8	123	10	28.2843	8	8	8
Nevins 1994 (1 day training) Diazepam 3.2 mg/kg	Nevins 1994	Antagonists at the serotonin-3 receptor can reduce the fear-potentiated startle response in the rat: evidence for different types of anxiolytic activity?	Nevins, M. E.; Anthony, E. W.	1994	Abs + Diff + Diff calculated	y	y	Baseline	Abs	Diff	524.731	47.3118	133.818	8	8	8	621.505	40.8602	115.57	8	8	8	619.355	58.0645	164.231	8	8	8	948.387	144.086	407.537	8	8	8	87.9828	27.897	78.9046	8	8	8	333.691	89.0558	251.888	8	8	8
Nevins 1994 (1) Diazepam 1 mg/kg	Nevins 1994	Antagonists at the serotonin-3 receptor can reduce the fear-potentiated startle response in the rat: evidence for different types of anxiolytic activity?	Nevins, M. E.; Anthony, E. W.	1994	Abs + Diff + Diff calculated	y	y	Baseline	Abs	Diff	441.113	72.8051	205.924	8	8	8	503.212	77.0878	218.037	8	8	8	492.505	100.642	284.66	8	8	8	788.009	143.469	405.791	8	8	8	69.6023	24.1477	68.3001	8	8	8	292.614	58.2386	164.724	8	8	8
Risbrough 2003 (1) Chlordiazepoxide 10 mg/kg	Risbrough 2003	GABA-A and 5-HT1A receptor agonists block expression of fear-potentiated startle in mice	Risbrough, V. B.; Brodkin, J. D.; Geyer, M. A.	2003	Abs + %FPS + Diff calculated	y	y	Baseline	Abs	Diff calc	763.314	118.343	289.88	6	6	6	1171.6	224.852	550.773	6	6	6	852.071	236.686	579.761	6	6	6	1928.99	461.538	1130.53	6	6	6													54.4304	24.6835	60.4621
Risbrough 2003 (1) Diazepam 6 mg/kg	Risbrough 2003	GABA-A and 5-HT1A receptor agonists block expression of fear-potentiated startle in mice	Risbrough, V. B.; Brodkin, J. D.; Geyer, M. A.	2003	Abs + %FPS + Diff calculated	y	y	Baseline	Abs	Diff calc	465.035	66.4336	257.296	9	15	9 to 15	493.007	69.9301	270.838	9	15	9 to 15	650.35	101.399	392.715	9	15	9 to 15	1108.39	157.343	609.385	9	15	9 to 15													13.6842	10	38.7298
Steiner 2012 (1) Diazepam 10 mg/kg	Steiner 2012	The brain orexin system and almorexant in fear-conditioned startle reactions in the rat	Steiner, M. A.; Lecourt, H.; Jenck, F.	2012	Abs + Diff calculated	y	y	Baseline	Abs	Diff calc	16.1765	1	3.4641	12	12	12	23.1618	1	3.4641	12	12	12	36.3971	1	3.4641	12	12	12	115.68	15.8088	54.7634	12	12	12
Vale 1996 (1) Chlordiazepoxide 5 mg/kg	Vale 1996	Effects of chlordiazepoxide, nicotine and d-amphetamine in the rat potentiated startle model of anxiety	Vale, A. L.; Green, S.	1996	Abs + Diff calculated	y	y	Baseline	Abs	Diff calc	8663.37	2326.73	7357.77	10	10	10	10346.5	2128.71	6731.58	10	10	10	14703	2376.24	7514.32	10	10	10	21138.6	3168.32	10019.1	10	10	10
Helton 1998 (1) Diazepam 1 mg/kg	Helton 1998	Anxiolytic and side-effect profile of LY354740: a potent, highly selective, orally active agonist for group II metabotropic glutamate receptors	Helton, D. R.; Tizzano, J. P.; Monn, J. A.; Schoepp, D. D.; Kallman, M. J.	1998	Diff only	y	y	None	FALSE	Diff																									54.4248	23.6364	66.8537	8	8	8	394.248	19.0909	53.9972	8	8	8
Martin 2002 (1) Diazepam 3 mg/kg	Martin 2002	Influence of the 5-HT2C receptor antagonist, SB-242084, in tests of anxiety	Martin, J. R.; Ballard, T. M.; Higgins, G. A.	2002	Abs + Diff + Diff calculated	y	y	Baseline	Abs	Diff	72.4062	8.83002	30.5881	12	12	12	194.26	51.2141	177.411	12	12	12	264.901	51.2141	177.411	12	12	12	727.594	58.2781	201.881	12	12	12	126.106	43.8053	151.746	12	12	12	460.619	82.3009	285.099	12	12	12
Guscott 2000 (1) Chlordiazepoxide 10 mg/kg	Guscott 2000	Contextual fear conditioning and baseline startle responses in the rat fear-potentiated startle test: a comparison of benzodiazepine/gamma-aminobutyric acid-A receptor agonists	Guscott, M. R.; Cook, G. P.; Bristow, L. J.	2000	Abs + Diff + Diff calculated	y	y	Baseline	Abs	Diff	26.8692	4.6729	14.777	10	10	10	49.0654	4.6729	14.777	10	10	10	121.495	14.0187	44.331	10	10	10	353.972	54.9065	173.63	10	10	10	21.3166	2.50784	7.93048	10	10	10	235.737	42.6332	134.818	10	10	10
Guscott 2000 (3) Chlordiazepoxide 10 mg/kg	Guscott 2000	Contextual fear conditioning and baseline startle responses in the rat fear-potentiated startle test: a comparison of benzodiazepine/gamma-aminobutyric acid-A receptor agonists	Guscott, M. R.; Cook, G. P.; Bristow, L. J.	2000	Abs + Diff + Diff calculated	y	y	Baseline	Abs	Diff	40.1869	5.14019	17.8061	12	12	12	56.5421	5.14019	17.8061	12	12	12	151.869	22.8972	79.3182	12	12	12	77.1028	10.2804	35.6123	12	12	12	17.217	5.42453	18.7911	12	12	12	73.8208	16.9811	58.8244	12	12	12
Pietraszek 2005 (1) Diazepam 2 mg/kg	Pietraszek 2005	Anxiolytic-like effects of mGlu1 and mGlu5 receptor antagonists in rats	Pietraszek, M.; Sukhanov, I.; Maciejak, P.; Szyndler, J.; Gravius, A.; Wislowska, A.; Plaznik, A.; Bespalov, A. Y.; Danysz, W.	2005	Abs + Diff + Diff calculated	y	y	Baseline	Abs	Diff	430.303	60.6061	226.767	14	14	14	400	60.6061	226.767	14	14	14	600	90.9091	340.151	14	14	14	781.818	103.03	385.504	14	14	14	-33.5802	15.8025	59.1274	14	14	14	185.679	45.4321	169.991	14	14	14
Tizzano 2002 (1) Diazepam 1 mg/kg	Tizzano 2002	The anxiolytic action of mGlu2/3 receptor agonist, LY354740, in the fear-potentiated startle model in rats is mechanistically distinct from diazepam	Tizzano, J. P.; Griffey, K. I.; Schoepp, D. D.	2002	Abs + Diff + Diff calculated	y	y	Baseline	Abs	Diff	901.408	56.338	159.348	8	8	8	788.732	50.7042	143.413	8	8	8	1081.69	67.6056	191.218	8	8	8	1363.38	84.507	239.022	8	8	8	-113.208	62.2642	176.11	8	8	8	277.358	73.5849	208.13	8	8	8
Tizzano 2002 (3) Diazepam 0.6 mg/kg	Tizzano 2002	The anxiolytic action of mGlu2/3 receptor agonist, LY354740, in the fear-potentiated startle model in rats is mechanistically distinct from diazepam	Tizzano, J. P.; Griffey, K. I.; Schoepp, D. D.	2002	Abs + Diff + Diff calculated	y	y	Baseline	Abs	Diff	838.369	72.5076	205.082	8	8	8	929.003	81.571	230.718	8	8	8	570.997	31.7221	89.7235	8	8	8	838.369	63.4441	179.447	8	8	8	99.3976	54.2169	153.348	8	8	8	271.084	63.253	178.907	8	8	8
Tizzano 2002 (5) Diazepam 0.6 mg/kg	Tizzano 2002	The anxiolytic action of mGlu2/3 receptor agonist, LY354740, in the fear-potentiated startle model in rats is mechanistically distinct from diazepam	Tizzano, J. P.; Griffey, K. I.; Schoepp, D. D.	2002	Abs + Diff + Diff calculated	y	y	Baseline	Abs	Diff	570.896	33.5821	94.9845	8	8	8	488.806	29.8507	84.4307	8	8	8	805.97	48.5075	137.2	8	8	8	1115.67	59.7015	168.861	8	8	8	-63.253	45.1807	127.79	8	8	8	253.012	54.2169	153.348	8	8	8
Zhang 2016 (1) Diazepam 2 mg/kg	Zhang 2016	Behavioral and pharmacological validation of an integrated fear-potentiated startle and prepulse inhibition paradigm	Zhang, M.; Li, M.	2016	Abs + Diff calculated	y	y	Baseline	Abs	Diff calc	5.602	1.313	4.15207	10	10	10	6.141	1.359	4.29754	10	10	10	6.75	0.938	2.96622	10	10	10	9.609	1.242	3.92755	10	10	10
Gacsályi 2017 (1) Diazepam 3 mg/kg	Gacsályi 2017	Behavioural pharmacology of the alpha5-GABAA receptor antagonist S44819: Enhancement and remediation of cognitive performance in preclinical models	Istvan Gacsalyi , Krisztina Moricz , Gabor Gigler , Janos Wellmann , Katalin Nagy , Istvan Ling , Jozsef Barkoczy , Jozsef Haller , Jeremy J. Lambert , Gabor Szenasi , Michael Spedding, Ferenc A. Antoni	2017	Diff only	y	y	None	FALSE	Diff																									114.063	51.563	192.931	8	14	8 to 14	316.667	81.771	305.959	8	14	8 to 14
Rorick-Kehn 2007 (1) Diazepam 0.6 mg/kg	Rorick-Kehn 2007	In vivo pharmacological characterization of the structurally novel, potent, selective mGlu2/3 receptor agonist LY404039 in animal models of psychiatric disorders	Rorick-Kehn, L. M.; Johnson, B. G.; Knitowski, K. M.; Salhoff, C. R.; Witkin, J. M.; Perry, K. W.; Griffey, K. I.; Tizzano, J. P.; Monn, J. A.; McKinzie, D. L.; Schoepp, D. D.	2007	Diff only	y	y	None	FALSE	Diff																									75.5906	69.2913	195.986	8	8	8	453.543	81.8898	231.619	8	8	8
Zhao 2018b (1) Chlordiazepoxide 10 mg/kg	Zhao 2018b	No effect of sex and estrous cycle on the fear potentiated startle response in rats	Zhao, Y.; Bijlsma, E. Y.; Verdouw, M. P.; Groenink, L.	2018	Abs + %FPS + Diff calculated	y	y	Baseline	Abs	Diff calc	394.444	41.667	306.189	54	54	54	630.556	55.556	408.252	54	54	54	572.222	55.556	408.252	54	54	54	1030.56	80.556	591.963	54	54	54													67.5	6.667	48.9922
Zhao 2018a (1) Chlordiazepoxide 10 mg/kg	Zhao 2018a	The contribution of contextual fear in the anxiolytic effect of chlordiazepoxide in the fear-potentiated startle test	Yulong Zhao, Elisabeth Y. Bijlsma⁎, P. Monika Verdouw, Johan Garssen, Lucianne Groenink	2018	Abs + Diff + Diff calculated	y	y	Baseline	Abs	Diff	171.149	19.56	95.824	24	24	24	310.513	29.34	143.736	24	24	24	462.103	78.24	383.296	24	24	24	753.056	95.355	467.142	24	24	24	132.029	19.56	95.824	24	24	24	286.064	39.12	191.648	24	24	24
Brodkin 2002 (1) Diazepam 3 mg/kg	Brodkin 2002	Anxiolytic-like activity of the mGluR5 antagonist MPEP: a comparison with diazepam and buspirone	Brodkin, J.; Busse, C.; Sukoff, S. J.; Varney, M. A.	2002	Abs + Diff calculated	y	y	Baseline	Abs	Diff calc	174.051	36.9198	104.425	8	8	8	207.806	41.1392	116.359	8	8	8	203.586	44.3038	125.31	8	8	8	431.435	45.3586	128.294	8	8	8
Busse 2004 (1) Diazepam 3 mg/kg	Busse 2004	The behavioral profile of the potent and selective mGlu5 receptor antagonist 3-[(2-methyl-1,3-thiazol-4-yl)ethynyl] pyridine (MTEP) in rodent models of anxiety	Busse, C. S.; Brodkin, J.; Tattersall, D.; Andersen, J. J.; Warren, N.; Tehrani, L.; Bristow, L. J.; Varney, M. A.; Cosford, N. D. P.	2004	Abs + Diff calculated	y	y	Baseline	Abs	Diff calc	130.482	16.886	47.7607	8	8	8	187.281	24.5614	69.4701	8	8	8	245.614	35.307	99.8633	8	8	8	574.123	73.6842	208.41	8	8	8
Hijzen 1989 (1) Midazolam 2 mg/kg	Hijzen 1989	Effects of midazolam, DMCM and lindane on potentiated startle in the rat	Hijzen, T. H.; Slangen, J. L.	1989	Abs + Diff calculated	y	y	Baseline	Abs	Diff calc	1.8135	0.540193	1.87128	12	12	12	2.79743	0.501608	1.73762	12	12	12	4.20455	0.771704	2.67326	12	12	12	8.72026	1.36977	4.74504	12	12	12
Hijzen 1995 (1) Alprazolam 3 mg/kg	Hijzen 1995	Predictive validity of the potentiated startle response as a behavioral model for anxiolytic drugs	Hijzen, T. H.; Houtzager, S. W. J.; Joordens, R. J. E.; Olivier, B.; Slangen, J. L.	1995	Abs + Diff calculated	y	y	Baseline	Abs	Diff calc	730.634	105.634	365.926	12	12	12	1223.59	246.479	853.828	12	12	12	2095.07	237.676	823.334	12	12	12	4049.3	404.93	1402.72	12	12	12
Hijzen 1995 (1) Chlordiazepoxide 10 mg/kg	Hijzen 1995	Predictive validity of the potentiated startle response as a behavioral model for anxiolytic drugs	Hijzen, T. H.; Houtzager, S. W. J.; Joordens, R. J. E.; Olivier, B.; Slangen, J. L.	1995	Abs + Diff calculated	y	y	Baseline	Abs	Diff calc	713.028	114.437	396.42	12	12	12	1267.61	228.873	792.84	12	12	12	2288.73	246.479	853.828	12	12	12	4286.97	299.296	1036.79	12	12	12
Joordens 1996 (Oss) Chlordiazepoxide 10 mg/kg	Joordens 1996	Fear-potentiated startle response is remarkably similar in two laboratories	Joordens, R. J.; Hijzen, T. H.; Peeters, B. W.; Olivier, B.	1996	Abs + Diff calculated	y	y	Baseline	Abs	Diff calc	172.962	5.96421	20.6606	12	12	12	506.958	178.926	619.819	12	12	12	1174.95	202.783	702.462	12	12	12	2355.86	310.139	1074.35	12	12	12
Joordens 1996 (Oss) Oxazepam 10 mg/kg	Joordens 1996	Fear-potentiated startle response is remarkably similar in two laboratories	Joordens, R. J.; Hijzen, T. H.; Peeters, B. W.; Olivier, B.	1996	Abs + Diff calculated	y	y	Baseline	Abs	Diff calc	339.96	65.6064	227.267	12	12	12	882.704	125.249	433.874	12	12	12	1174.95	268.39	929.729	12	12	12	2111.33	202.783	702.462	12	12	12
Joordens 1996 (Utrecht) Chlordiazepoxide 10 mg/kg	Joordens 1996	Fear-potentiated startle response is remarkably similar in two laboratories	Joordens, R. J.; Hijzen, T. H.; Peeters, B. W.; Olivier, B.	1996	Abs + Diff calculated	y	y	Baseline	Abs	Diff calc	672	192	543.058	8	8	8	828	264	746.705	8	8	8	2820	528	1493.41	8	8	8	4632	528	1493.41	8	8	8
Joordens 1996 (Utrecht) Oxazepam 10 mg/kg	Joordens 1996	Fear-potentiated startle response is remarkably similar in two laboratories	Joordens, R. J.; Hijzen, T. H.; Peeters, B. W.; Olivier, B.	1996	Abs + Diff calculated	y	y	Baseline	Abs	Diff calc	2124	372	1288.65	12	12	12	3300	432	1496.49	12	12	12	3372	372	1288.65	12	12	12	4896	576	1995.32	12	12	12
Joordens 1997 (1) Chlordiazepoxide 32 mg/kg	Joordens 1997	Control conditions in the fear-potentiated startle response paradigm	Joordens, R. J.; Hijzen, T. H.; Peeters, B. W.; Olivier, B.	1997	Abs + Diff calculated	y	y	Baseline	Abs	Diff calc	335.766	87.5912	247.745	8	8	8	788.321	167.883	474.845	8	8	8	1065.69	175.182	495.491	8	8	8	2547.45	333	941.866	8	8	8
Joordens 1997 (1) Diazepam 10 mg/kg	Joordens 1997	Control conditions in the fear-potentiated startle response paradigm	Joordens, R. J.; Hijzen, T. H.; Peeters, B. W.; Olivier, B.	1997	Abs + Diff calculated	y	y	Baseline	Abs	Diff calc	437.956	109.489	309.682	8	8	8	182.482	12.5	35.3553	8	8	8	1062.5	299.27	846.464	8	8	8	2576.64	313.869	887.754	8	8	8
Zhao 2018b (1) Diazepam 3 mg/kg	Zhao 2018b	No effect of sex and estrous cycle on the fear potentiated startle response in rats	Zhao, Y.; Bijlsma, E. Y.; Verdouw, M. P.; Groenink, L.	2018	Abs + Diff calculated	y	y	Baseline	Abs	Diff calc	443.503	53.672	262.938	24	24	24	802.26	93.22	456.683	24	24	24	675.141	70.621	345.971	24	24	24	1141.24	98.87	484.362	24	24	24
Collado 2002 (1) Diazepam NR	Collado 2002	(2S,1'S,2'S,3'R)-2-(2¢-carboxy-3'-methylcyclopropyl) glycine is a potent and selective metabotropic group 2 receptor agonist with anxiolytic properties	Collado, I.; Pedregal, C.; Mazon, A.; Espinosa, J. F.; Blanco-Urgoiti, J.; Schoepp, D. D.; Wright, R. A.; Johnson, B. G.; Kingston, A. E.	2002	No data	y	n	None	FALSE	No data
Collado 2004 (1) Diazepam NR	Collado 2004	(2S,1' S,2' R, 3' R)-2-(2'-Carboxy-3' -hydroxymethylcyclopropyl) glycine is a highly potent group 2 and 3 metabotropic glutamate receptor agonist with oral activitygroup 2 and 3 metabotropic glutamate receptor agonist with oral activity	Collado, I.; Pedregal, C.; Bueno, A. B.; Marcos, A.; Gonzalez, R.; Blanco-Urgoiti, J.; Perez-Castells, J.; Schoepp, D. D.; Wright, R. A.; Johnson, B. G.; Kingston, A. E.; Moher, E. D.; Hoard, D. W.; Griffey, K. I.; Tizzano, J. P.	2004	No data	y	n	None	FALSE	No data
Davis 1979a (1) Diazepam 2.5 mg/kg	Davis 1979a	Diazepam and flurazepam: effects on conditioned fear as measured with the potentiated startle paradigm	Davis, M.	1979	No data	y	y	None	FALSE	No data	29			12	12	12	29			12	12	12	30			12	12	12	47			12	12	12													108.351
Davis 1979a (1) Flurazepam 10 mg/kg	Davis 1979a	Diazepam and flurazepam: effects on conditioned fear as measured with the potentiated startle paradigm	Davis, M.	1979	No data	y	y	None	FALSE	No data																																					77.5161
Johnson 2003 (1) Diazepam 0.6 mg/kg	Johnson 2003	Discovery of allosteric potentiators for the metabotropic glutamate 2 receptor: synthesis and subtype selectivity of N-(4-(2-methoxyphenoxy)phenyl)-N-(2,2,2- trifluoroethylsulfonyl)pyrid-3-ylmethylamine	Johnson, M. P.; Baez, M.; Jagdmann, G. E., Jr.; Britton, T. C.; Large, T. H.; Callagaro, D. O.; Tizzano, J. P.; Monn, J. A.; Schoepp, D. D.	2003	No data	y	y	None	FALSE	No data																									9.97921	33.0561					187.734	33.0561
Johnson 2005 (APPES) Diazepam 0.6 mg/kg	Johnson 2005	Metabotropic glutamate 2 receptor potentiators: receptor modulation, frequency-dependent synaptic activity, and efficacy in preclinical anxiety and psychosis model(s)	Johnson, M. P.; Barda, D.; Britton, T. C.; Emkey, R.; Hornback, W. J.; Jagdmann, G. E.; McKinzie, D. L.; Nisenbaum, E. S.; Tizzano, J. P.; Schoepp, D. D.	2005	No data	y	y	None	FALSE	No data																									-7.40741	69.8413					182.011	69.8413
Johnson 2005 (MPPTS) Diazepam 0.6 mg/kg	Johnson 2005	Metabotropic glutamate 2 receptor potentiators: receptor modulation, frequency-dependent synaptic activity, and efficacy in preclinical anxiety and psychosis model(s)	Johnson, M. P.; Barda, D.; Britton, T. C.; Emkey, R.; Hornback, W. J.; Jagdmann, G. E.; McKinzie, D. L.; Nisenbaum, E. S.; Tizzano, J. P.; Schoepp, D. D.	2005	No data	y	y	None	FALSE	No data																									-12.6984	68.4015					182.011	68.4015
Schulz 2001 (1) Diazepam NR	Schulz 2001	The metabotropic glutamate receptor antagonist 2-methyl-6-(phenylethynyl)-pyridine (MPEP) blocks fear conditioning in rats	Schulz, B.; Fendt, M.; Gasparini, F.; Lingenhohl, K.; Kuhn, R.; Koch, M.	2001	No data	y	n	None	FALSE	No data
Steiner 2011 (1) Alprazolam NR	Steiner 2011	Favoured genetic background for testing anxiolytics in the fear-potentiated and light-enhanced startle paradigms in the rat	Steiner, M. A.; Lecourt, H.; Rakotoariniaina, A.; Jenck, F.	2011	No data	y	n	None	FALSE	No data
Tizzano 2002 (1) Flumazenil 2 mg/kg	Tizzano 2002	The anxiolytic action of mGlu2/3 receptor agonist, LY354740, in the fear-potentiated startle model in rats is mechanistically distinct from diazepam	Tizzano, J. P.; Griffey, K. I.; Schoepp, D. D.	2002	Abs + Diff + Diff calculated	y	y	Baseline	Abs	Diff	831.21	47.77	135.114	8	8	8	1328.03	57.32	162.125	8	8	8	814.092	52.1019	147.366	8	8	8	1139.73	65.21	184.442	8	8	8	507.994	71.6401	202.629	8	8	8	319.124	58.6146	165.787	8	8	8
Davis 1988a (1) Flumazenil 2 mg/kg	Davis 1988a	Serotonin does not mediate anxiolytic effects of buspirone in the fear-potentiated startle paradigm: comparison with 8-OH-DPAT and ipsapirone	Davis, M.; Cassella, J. V.; Kehne, J. H.	1988	No data	y	y	None	FALSE	No data	51.2465			5	5	5	85.3186			5	5	5	56.5097			5	5	5	101.108			5	5	5
Chhatwal 2005 (1) AM404 10 mg/kg	Chhatwal 2005	Enhancing cannabinoid neurotransmission augments the extinction of conditioned fear	Chhatwal, J. P.; Davis, M.; Maguschak, K. A.; Ressler, K. J.	2005	No data	y	y	None	FALSE	No data																																					154.639
Chhatwal 2005 (1) Rimonabant 5 mg/kg	Chhatwal 2005	Enhancing cannabinoid neurotransmission augments the extinction of conditioned fear	Chhatwal, J. P.; Davis, M.; Maguschak, K. A.; Ressler, K. J.	2005	No data	y	y	None	FALSE	No data																																					176.804
Hebb 2003 (1) Boc CCK-4 15 μg	Hebb 2003	Differential startle reactivity following central CCK-8S and systemic Boc CCK-4 administration in mice: antecedent stressor history and testing condition	Hebb, A. L.; Zacharko, R. M.; Bowie, J. P.; Drolet, G.	2003	Abs + Diff calculated	y	y	Baseline	Abs	Diff calc	89.7059	26.4706	59.19	5	5	5	87.2549	13.2353	29.595	5	5	5	108.333	32.8431	73.4395	5	5	5	178.922	20.5882	46.0367	5	5	5
Josselyn 1995 (1) L-365,260 10 mg/kg	Josselyn 1995	The CCK(B) antagonist, L-365,260, attenuates fear-potentiated startle	Josselyn, S. A.; Frankland, P. W.; Petrisano, S.; Bush, D. E. A.; Yeomans, J. S.; Vaccarino, F. J.	1995	Abs + Diff calculated	y	y	Baseline	Abs	Diff calc	1.03448	0.12069	0.400282	16	11	11	1.21121	0.155172	0.514649	16	11	11	1.11207	0.0818966	0.27162	16	11	16	1.69828	0.155172	0.514649	16	11	16
de Oliveira 2013 (1) Metyrapone 60 mg/kg	de Oliveira 2013	Conditioned fear response is modulated by a combined action of the hypothalamic-pituitary-adrenal axis and dopamine activity in the basolateral amygdala	de Oliveira, A. R.; Reimer, A. E.; Reis, F. M.; Brandao, M. L.	2013	Abs + Diff calculated	y	y	Baseline	Abs	Diff calc	477.262	97.7995	338.787	6	12	12	876.284	140.831	487.854	6	12	12	661.125	129.095	447.199	6	12	6	981.907	101.711	352.339	6	12	6
Risbrough 2009 (1) NBI-30775 20 mg/kg	Risbrough 2009	CRF1 and CRF2 receptors are required for potentiated startle to contextual but not discrete cues	Risbrough, V. B.; Geyer, M. A.; Hauger, R. L.; Coste, S.; Stenzel-Poore, M.; Wurst, W.; Holsboer, F.	2009	%FPS only	y	y	None	FALSE	%FPS																																					45.9099	15.8919	57.299
Bijlsma 2015 (1) CP-154,526 10 mg/kg	Bijlsma 2015	Lifelong disturbance of serotonin transporter functioning results in fear learning deficits: Reversal by blockade of CRF1 receptors	Bijlsma, E. Y.; Hendriksen, H.; Baas, J. M. P.; Millan, M. J.; Groenink, L.	2015	Abs + Diff calculated	y	y	Baseline	Abs	Diff calc	584	120	379.473	9	10	9 to 10	1256	296	936.034	9	10	9 to 10	784	120	379.473	9	10	9 to 10	1816	312	986.631	9	10	9 to 10
Chen 1997 (1) CP-154,526 17.8 mg/kg	Chen 1997	Synthesis and oral efficacy of a 4-(butylethylamino)pyrrolo[2,3-d]pyrimidine: a centrally active corticotropin-releasing factor1 receptor antagonist	Chen, Y. L.; Mansbach, R. S.; Winter, S. M.; Brooks, E.; Collins, J.; Corman, M. L.; Dunaiskis, A. R.; Faraci, W. S.; Gallaschun, R. J.; Schmidt, A.; Schulz, D. W.	1997	No data	y	n	None	FALSE	No data																									29.252			12	12	12	105.079			12	12	12
de Oliveira 2006 (1) SKF 38393 10 mg/kg	de Oliveira 2006	Dopamine D2 receptor mechanisms in the expression of conditioned fear	de Oliveira, A. R.; Reimer, A. E.; Brandao, M. L.	2006	Abs + Diff calculated	y	y	Baseline	Abs	Diff calc	465.672	75.2239	336.411	20	20	20	838.209	96.7164	432.529	20	20	20	419.104	64.4776	288.353	20	20	20	795.224	103.881	464.568	20	20	20
de Oliveira 2006 (1) SCH 23390 0.1 mg/kg	de Oliveira 2006	Dopamine D2 receptor mechanisms in the expression of conditioned fear	de Oliveira, A. R.; Reimer, A. E.; Brandao, M. L.	2006	Abs + Diff calculated	y	y	Baseline	Abs	Diff calc	402.374	49.8516	222.943	20	20	20	676.558	85.4599	382.188	20	20	20	491.395	71.2166	318.49	20	20	20	818.991	96.1424	429.962	20	20	20
de Oliveira 2006 (1) Quinpirole 0.25 mg/kg	de Oliveira 2006	Dopamine D2 receptor mechanisms in the expression of conditioned fear	de Oliveira, A. R.; Reimer, A. E.; Brandao, M. L.	2006	Abs + Diff calculated	y	y	Baseline	Abs	Diff calc	350.152	43.769	169.517	15	15	15	517.933	62.0061	240.149	15	15	15	346.505	43.769	169.517	15	15	15	762.31	76.5957	296.654	15	15	15
Nevins 1994 (1) Haloperidol 0.3 mg/kg	Nevins 1994	Antagonists at the serotonin-3 receptor can reduce the fear-potentiated startle response in the rat: evidence for different types of anxiolytic activity?	Nevins, M. E.; Anthony, E. W.	1994	Abs + Diff + Diff calculated	y	y	Baseline	Abs	Diff	206.279	38.6185	109.23	8	8	8	325.903	39.5604	111.894	8	8	8	234.537	33.9089	95.909	8	8	8	372.998	48.0377	135.871	8	8	8	118.495	19.279	54.5292	8	8	8	139.185	18.8088	53.1993	8	8	8
de Oliveira 2006 (1) Sulpiride 20 mg/kg	de Oliveira 2006	Dopamine D2 receptor mechanisms in the expression of conditioned fear	de Oliveira, A. R.; Reimer, A. E.; Brandao, M. L.	2006	Abs + Diff calculated	y	y	Baseline	Abs	Diff calc	429.091	43.6364	169.003	15	15	15	840	69.0909	267.588	15	15	15	400	65.4545	253.504	15	15	15	629.091	90.9091	352.089	15	15	15
Hijzen 1995 (1) Haloperidol 0.25 mg/kg	Hijzen 1995	Predictive validity of the potentiated startle response as a behavioral model for anxiolytic drugs	Hijzen, T. H.; Houtzager, S. W. J.; Joordens, R. J. E.; Olivier, B.; Slangen, J. L.	1995	Abs + Diff calculated	y	y	Baseline	Abs	Diff calc	662.544	141.343	489.626	12	12	12	1024.73	212.014	734.439	12	12	12	1316.25	220.848	765.04	12	12	12	2623.67	300.353	1040.45	12	12	12
Muthuraju 2014 (1) Haloperidol 0.5 mg/kg	Muthuraju 2014	Distinct effects of haloperidol in the mediation of conditioned fear in the mesolimbic system and processing of unconditioned aversive information in the inferior colliculus	Muthuraju, S.; Nobre, M. J.; Saito, V. M. N.; Brandao, M. L.	2014	Abs + Diff calculated	y	y	Baseline	Abs	Diff calc	141.463	23.578	74.5602	17	10	10	234.146	34.146	107.979	17	10	10	378.862	34.146	107.979	17	10	17	746.341	46.341	146.543	17	10	17
Vale 1996 (1) d-Amphetamine 0.5 mg/kg	Vale 1996	Effects of chlordiazepoxide, nicotine and d-amphetamine in the rat potentiated startle model of anxiety	Vale, A. L.; Green, S.	1996	Abs + Diff calculated	y	y	Baseline	Abs	Diff calc	10219.8	2967.03	10278.1	11	12	11 to 12	17417.6	4725.27	16368.8	11	12	11 to 12	21263.7	3901.1	13513.8	11	12	11 to 12	31153.8	5219.78	18081.8	11	12	11 to 12
Hijzen 1995 (1) d-Amphetamine 1.2 mg/kg	Hijzen 1995	Predictive validity of the potentiated startle response as a behavioral model for anxiolytic drugs	Hijzen, T. H.; Houtzager, S. W. J.; Joordens, R. J. E.; Olivier, B.; Slangen, J. L.	1995	Abs + Diff calculated	y	y	Baseline	Abs	Diff calc	1766.26	210.896	730.566	12	12	12	1968.37	263.62	913.208	12	12	12	1695.96	246.046	852.327	12	12	12	2838.31	369.069	1278.49	12	12	12
Zhao 2018a (1) Zolpidem 10 mg/kg	Zhao 2018a	The contribution of contextual fear in the anxiolytic effect of chlordiazepoxide in the fear-potentiated startle test	Yulong Zhao, Elisabeth Y. Bijlsma⁎, P. Monika Verdouw, Johan Garssen, Lucianne Groenink	2018	Abs + Diff + Diff calculated	y	y	Baseline	Abs	Diff	172.36	18.634	91.2876	24	24	24	344.72	48.137	235.822	24	24	24	600.932	96.273	471.639	24	24	24	886.646	107.143	524.891	24	24	24	168.734	37.221	182.345	24	24	24	282.878	62.035	303.908	24	24	24
Gacsályi 2017 (1) S44891 1 mg/kg	Gacsályi 2017	Behavioural pharmacology of the alpha5-GABAA receptor antagonist S44819: Enhancement and remediation of cognitive performance in preclinical models	Istvan Gacsalyi , Krisztina Moricz , Gabor Gigler , Janos Wellmann , Katalin Nagy , Istvan Ling , Jozsef Barkoczy , Jozsef Haller , Jeremy J. Lambert , Gabor Szenasi , Michael Spedding, Ferenc A. Antoni	2017	Diff only	y	y	None	FALSE	Diff																									92.188	34.375	128.619	8	14	8 to 14	316.667	81.771	305.959	8	14	8 to 14
Hijzen 1989 (1) DMCM 0.4 mg/kg	Hijzen 1989	Effects of midazolam, DMCM and lindane on potentiated startle in the rat	Hijzen, T. H.; Slangen, J. L.	1989	Abs + Diff calculated	y	y	Baseline	Abs	Diff calc	4.42857	0.657143	2.27641	12	12	12	14	2.6	9.00666	12	12	12	4.42857	0.942857	3.26615	12	12	12	9.77143	1.48571	5.14667	12	12	12
Hijzen 1995 (1) Alcohol 2000 mg/kg	Hijzen 1995	Predictive validity of the potentiated startle response as a behavioral model for anxiolytic drugs	Hijzen, T. H.; Houtzager, S. W. J.; Joordens, R. J. E.; Olivier, B.; Slangen, J. L.	1995	Abs + Diff calculated	y	y	Baseline	Abs	Diff calc	1378.5	140.187	485.622	12	12	12	2815.42	186.916	647.496	12	12	12	1857.48	198.598	687.964	12	12	12	3714.95	210.28	728.433	12	12	12
Risbrough 2005 (129SvEv) FG 7142 3 mg/kg	Risbrough 2005	Anxiogenic treatments do not increase fear-potentiated startle in mice	Risbrough, V. B.; Geyer, M. A.	2005	Abs + %FPS + Diff calculated	y	y	Baseline	Abs	Diff calc	343.649	55.4273	192.006	8	12	8 to 12	347.344	60.97	211.206	8	12	8 to 12	327.021	40.6467	140.804	8	12	8 to 12	452.656	40.6467	140.804	8	12	8 to 12													2.21453	7.47405	25.8909
Risbrough 2005 (1) FG 7142 10 mg/kg	Risbrough 2005	Anxiogenic treatments do not increase fear-potentiated startle in mice	Risbrough, V. B.; Geyer, M. A.	2005	Abs + %FPS + Diff calculated	y	y	Baseline	Abs	Diff calc	912.114	152.019	526.609	8	12	8 to 12	1035.63	232.779	806.37	8	12	8 to 12	764.846	137.767	477.24	8	12	8 to 12	1543.94	342.043	1184.87	8	12	8 to 12													9.35252	12.2302	42.3667
Bijlsma 2010 (1) Pentylenetetrazole 10 mg/kg	Bijlsma 2010	Fear-potentiated startle, but not light-enhanced startle, is enhanced by anxiogenic drugs	Bijlsma, E. Y.; de Jongh, R.; Olivier, B.; Groenink, L.	2010	Abs + %FPS + Diff calculated	y	y	Baseline	Abs	Diff calc	1268.66	139.925	419.776	9	9	9	1865.67	130.597	391.791	9	9	9	1277.99	149.254	447.761	9	9	9	2080.22	214.552	643.657	9	9	9													59.5522	20.3731	61.1194
Hijzen 1989 (1) Lindane 30 mg/kg	Hijzen 1989	Effects of midazolam, DMCM and lindane on potentiated startle in the rat	Hijzen, T. H.; Slangen, J. L.	1989	Abs + Diff calculated	y	y	Baseline	Abs	Diff calc	5.85714	0.771429	2.67231	12	12	12	13.6571	2.4	8.31384	12	12	12	3.74286	0.542857	1.88051	12	12	12	7.62857	0.885714	3.0682	12	12	12
Guscott 2000 (1) Bretazenil 1 mg/kg	Guscott 2000	Contextual fear conditioning and baseline startle responses in the rat fear-potentiated startle test: a comparison of benzodiazepine/gamma-aminobutyric acid-A receptor agonists	Guscott, M. R.; Cook, G. P.; Bristow, L. J.	2000	Abs + Diff + Diff calculated	y	y	Baseline	Abs	Diff	43.6321	11.7925	40.8503	10	12	10 to 12	81.3679	10.6132	36.7652	10	12	10 to 12	139.151	38.9151	134.806	10	12	10 to 12	379.717	64.8585	224.676	10	12	10 to 12	37.8251	10.4019	36.0332	10	12	10 to 12	236.407	40.6619	140.857	10	12	10 to 12
Guscott 2000 (1) FG 8205 10 mg/kg	Guscott 2000	Contextual fear conditioning and baseline startle responses in the rat fear-potentiated startle test: a comparison of benzodiazepine/gamma-aminobutyric acid-A receptor agonists	Guscott, M. R.; Cook, G. P.; Bristow, L. J.	2000	Abs + Diff + Diff calculated	y	y	Baseline	Abs	Diff	24.6479	11.7371	38.9275	11	11	11	62.2066	34.0376	112.89	11	11	11	111.502	17.6056	58.3913	11	11	11	381.455	57.5117	190.745	11	11	11	32.2275	28.436	94.3116	11	11	11	268.246	52.1327	172.905	11	11	11
Guscott 2000 (3) Bretazenil 1 mg/kg	Guscott 2000	Contextual fear conditioning and baseline startle responses in the rat fear-potentiated startle test: a comparison of benzodiazepine/gamma-aminobutyric acid-A receptor agonists	Guscott, M. R.; Cook, G. P.; Bristow, L. J.	2000	Abs + Diff + Diff calculated	y	y	Baseline	Abs	Diff	32.3944	6.10329	21.1424	10	12	10 to 12	44.1315	7.98122	27.6478	10	12	10 to 12	42.723	7.51174	26.0214	10	12	10 to 12	87.7934	14.0845	48.7902	10	12	10 to 12	12.178	4.91803	17.0366	10	12	10 to 12	43.5597	10.7728	37.3182	10	12	10 to 12
Guscott 2000 (3) FG 8205 10 mg/kg	Guscott 2000	Contextual fear conditioning and baseline startle responses in the rat fear-potentiated startle test: a comparison of benzodiazepine/gamma-aminobutyric acid-A receptor agonists	Guscott, M. R.; Cook, G. P.; Bristow, L. J.	2000	Abs + Diff + Diff calculated	y	y	Baseline	Abs	Diff	46.25	8.75	30.3109	11	12	11 to 12	66.875	12.5	43.3013	11	12	11 to 12	61.875	6.875	23.8157	10	12	10 to 12	135	20	69.282	10	12	10 to 12	33.9623	4.48113	15.5231	11	12	11 to 12	75.2358	13.6792	47.3863	11	12	11 to 12
Atack 2006 (1) TPA023 3 mg/kg	Atack 2006	TPA023 [7-(1,1-dimethylethyl)-6-(2-ethyl-2H-1,2,4-triazol-3-ylmethoxy)-3-(2-fluorophenyl )-1,2,4-triazolo[4,3-b]pyridazine], an agonist selective for alpha2- and alpha3-containing GABAA receptors, is a nonsedating anxiolytic in rodents and primates	Atack, J. R.; Wafford, K. A.; Tye, S. J.; Cook, S. M.; Sohal, B.; Pike, A.; Sur, C.; Melillo, D.; Bristow, L.; Bromidge, F.; Ragan, I.; Kerby, J.; Street, L.; Carling, R.; Castro, J. L.; Whiting, P.; Dawson, G. R.; McKernan, R. M.	2006	Abs + Diff + Diff calculated	y	y	Baseline	Abs	Diff	26.1922	6.121	23.7065	15	15	15	29.0391	6.121	23.7065	15	15	15	33.452	8.11388	31.4249	15	15	15	66.0498	8.96797	34.7328	15	15	15	2	6.85714	26.5576	15	15	15	32	6.85714	26.5576	15	15	15
Atack 2011 (1) TPA023B NR mg/kg	Atack 2011	Preclinical and clinical pharmacology of TPA023B, a GABAA receptor (alpha)2/(alpha)3 subtype-selective partial agonist	Atack, J. R.; Hallett, D. J.; Tye, S.; Wafford, K. A.; Ryan, C.; Sanabria-Bohorquez, S. M.; Eng, W. S.; Gibson, R. E.; Burns, H. D.; Dawson, G. R.; Carling, R. W.; Street, L. J.; Pike, A.; De Lepeleire, I.; Van Laere, K.; Bormans, G.; De Hoon, J. N.; Van Hecken, A.; McKernan, R. M.; Murphy, M. G.; Hargreaves, R. J.	2011	No data	y	n	None	FALSE	No data
Li 2015 (1) BHF177 40 mg/kg	Li 2015	The GABAB receptor positive modulator BHF177 attenuated anxiety, but not conditioned fear, in rats	Li, X.; Kaczanowska, K.; Finn, M. G.; Markou, A.; Risbrough, V. B.	2015	Abs + %FPS + Diff calculated	y	y	Baseline	Abs	Diff calc	1709.09	222.727	890.908	15	16	15 to 16	2227.27	177.273	709.092	15	16	15 to 16	1813.64	200	800	15	16	15 to 16	2245.45	245.455	981.82	15	16	15 to 16													36.327	11.837	47.348
Toufexis 2016 (female) Ghrelin 10 mg/kg	Toufexis 2016	Food‐Restriction Lowers the Acoustic Startle Response in both Male and Female Rats, and, in Combination with Acute Ghrelin Injection, Abolishes the Expression of Fear‐Potentiated Startle in Male Rats	Toufexis, D. J.; Lipatova, O.; Johnson, A. C.; Abizaid, A.	2016	%FPS only	y	y	None	FALSE	%FPS																																					78.256	16.512	66.048
Toufexis 2016 (male) Ghrelin 10 mg/kg	Toufexis 2016	Food‐Restriction Lowers the Acoustic Startle Response in both Male and Female Rats, and, in Combination with Acute Ghrelin Injection, Abolishes the Expression of Fear‐Potentiated Startle in Male Rats	Toufexis, D. J.; Lipatova, O.; Johnson, A. C.; Abizaid, A.	2016	%FPS only	y	y	None	FALSE	%FPS																																					51.628	19.419	77.676
Anthony 1993 (1) 2-amino-7-phosphonoheptanote 30 mg/kg	Anthony 1993	Anxiolytic-like effects of N-methyl-D-aspartate-associated glycine receptor ligands in the rat potentiated startle test	Anthony, E. W.; Nevins, M. E.	1993	Abs + Diff + Diff calculated	y	y	Baseline	Abs	Diff	162.404	28.133	79.5721	8	8	8	181.586	25.5754	72.3383	8	8	8	136.829	20.4604	57.8706	8	8	8	255.754	28.133	79.5721	8	8	8	20	9	25.4558	8	8	8	123	10	28.2843	8	8	8
Anthony 1993 (1) CPP 3 mg/kg	Anthony 1993	Anxiolytic-like effects of N-methyl-D-aspartate-associated glycine receptor ligands in the rat potentiated startle test	Anthony, E. W.; Nevins, M. E.	1993	Abs + Diff + Diff calculated	y	y	Baseline	Abs	Diff	338.182	47.2727	133.707	8	8	8	343.636	58.1818	164.563	8	8	8	398.182	49.0909	138.85	8	8	8	509.091	58.1818	164.563	8	8	8	38	14	39.598	8	8	8	112	15	42.4264	8	8	8
Zhang 2016 (1) PCP 1.5 mg/kg	Zhang 2016	Behavioral and pharmacological validation of an integrated fear-potentiated startle and prepulse inhibition paradigm	Zhang, M.; Li, M.	2016	Abs + Diff calculated	y	y	Baseline	Abs	Diff calc	8.227	1.148	3.63029	10	10	10	10.5	1.406	4.44616	10	10	10	6.75	0.938	2.96622	10	10	10	9.609	1.242	3.92755	10	10	10
Anthony 1993 (1) 7-Chlorokynurenate 100 mg/kg	Anthony 1993	Anxiolytic-like effects of N-methyl-D-aspartate-associated glycine receptor ligands in the rat potentiated startle test	Anthony, E. W.; Nevins, M. E.	1993	Abs + Diff + Diff calculated	y	y	Baseline	Abs	Diff	356.364	45.4545	128.565	8	8	8	350.909	43.6364	123.422	8	8	8	398.182	49.0909	138.85	8	8	8	509.091	58.1818	164.563	8	8	8	0	13	36.7696	8	8	8	112	15	42.4264	8	8	8
Walker 2002 (1) (± )-HA-966 6 mg/kg	Walker 2002	Facilitation of conditioned fear extinction by systemic administration or intra-amygdala infusions of D-cycloserine as assessed with fear-potentiated startle in rats	Walker, D. L.; Ressler, K. J.; Lu, K. T.; Davis, M.	2002	%FPS only	y	y	None	FALSE	%FPS																																					102.915	26.9058	65.9056
Anthony 1993 (1) (+)-HA-966 30 mg/kg	Anthony 1993	Anxiolytic-like effects of N-methyl-D-aspartate-associated glycine receptor ligands in the rat potentiated startle test	Anthony, E. W.; Nevins, M. E.	1993	Abs + Diff + Diff calculated	y	y	Baseline	Abs	Diff	165.441	28.1863	79.7228	8	8	8	182.598	31.8627	90.1215	8	8	8	134.804	28.1863	79.7228	8	8	8	245.098	30.6373	86.6552	8	8	8	20	3	8.48528	8	8	8	110	6	16.9706	8	8	8
Anthony 1993 (1) 1-aminocyclopropanecarboxylate 200 mg/kg	Anthony 1993	Anxiolytic-like effects of N-methyl-D-aspartate-associated glycine receptor ligands in the rat potentiated startle test	Anthony, E. W.; Nevins, M. E.	1993	Abs + Diff + Diff calculated	y	y	Baseline	Abs	Diff	219.512	38.8027	109.75	8	8	8	290.466	42.1286	119.158	8	8	8	209.534	44.3459	125.429	8	8	8	342.572	57.6497	163.058	8	8	8	70	12	33.9411	8	8	8	135	19	53.7401	8	8	8
Anthony 1993 (1) d-Cycloserine 300 mg/kg	Anthony 1993	Anxiolytic-like effects of N-methyl-D-aspartate-associated glycine receptor ligands in the rat potentiated startle test	Anthony, E. W.; Nevins, M. E.	1993	Abs + Diff + Diff calculated	y	y	Baseline	Abs	Diff	257.317	51.2195	144.871	8	8	8	242.683	45.122	127.624	8	8	8	268.293	62.1951	175.914	8	8	8	368.293	60.9756	172.465	8	8	8	-10	35	98.9949	8	8	8	97	9	25.4558	8	8	8
Anthony 1993 (2) 1-aminocyclopropanecarboxylate 500 mg/kg	Anthony 1993	Anxiolytic-like effects of N-methyl-D-aspartate-associated glycine receptor ligands in the rat potentiated startle test	Anthony, E. W.; Nevins, M. E.	1993	Abs + Diff + Diff calculated	y	y	Baseline	Abs	Diff	170.769	12.3077	34.8114	8	8	8	190.769	23.0769	65.2714	8	8	8	295.385	49.2308	139.246	8	8	8	521.538	90.7692	256.734	8	8	8	24	13	36.7696	8	8	8	70	12	33.9411	8	8	8
Anthony 1993 (2) d-Cycloserine 300 mg/kg	Anthony 1993	Anxiolytic-like effects of N-methyl-D-aspartate-associated glycine receptor ligands in the rat potentiated startle test	Anthony, E. W.; Nevins, M. E.	1993	Abs + Diff + Diff calculated	y	y	Baseline	Abs	Diff	271.951	52.439	148.32	8	8	8	276.829	45.122	127.624	8	8	8	212.195	24.3902	68.986	8	8	8	320.732	25.6098	72.4353	8	8	8	9	30	84.8528	8	8	8	110	12	33.9411	8	8	8
Walker 2002 (1) d-Cycloserine 15 mg/kg	Walker 2002	Facilitation of conditioned fear extinction by systemic administration or intra-amygdala infusions of D-cycloserine as assessed with fear-potentiated startle in rats	Walker, D. L.; Ressler, K. J.; Lu, K. T.; Davis, M.	2002	%FPS only	y	y	None	FALSE	%FPS																																					86.0987	26.9058	65.9056
Pietraszek 2005 (1) EMQMCM 5 mg/kg	Pietraszek 2005	Anxiolytic-like effects of mGlu1 and mGlu5 receptor antagonists in rats	Pietraszek, M.; Sukhanov, I.; Maciejak, P.; Szyndler, J.; Gravius, A.; Wislowska, A.; Plaznik, A.; Bespalov, A. Y.; Danysz, W.	2005	Abs + Diff + Diff calculated	y	y	Baseline	Abs	Diff	702.316	53.0526	212.211	16	16	16	778.105	96	384	16	16	16	591.158	63.1579	252.632	16	16	16	831.158	70.7368	282.947	16	16	16	73.7288	48.3051	193.22	16	16	16	238.983	48.3051	193.22	16	16	16
Collado 2002 (1) Compound 7 (2S,1'S,2'S,3'R)-2-(2¢-carboxy-3'-methylcyclopropyl) glycine NR	Collado 2002	(2S,1'S,2'S,3'R)-2-(2¢-carboxy-3'-methylcyclopropyl) glycine is a potent and selective metabotropic group 2 receptor agonist with anxiolytic properties	Collado, I.; Pedregal, C.; Mazon, A.; Espinosa, J. F.; Blanco-Urgoiti, J.; Schoepp, D. D.; Wright, R. A.; Johnson, B. G.; Kingston, A. E.	2002	No data	y	n	None	FALSE	No data
Helton 1998 (1) (+)-LY354740 10 mg/kg	Helton 1998	Anxiolytic and side-effect profile of LY354740: a potent, highly selective, orally active agonist for group II metabotropic glutamate receptors	Helton, D. R.; Tizzano, J. P.; Monn, J. A.; Schoepp, D. D.; Kallman, M. J.	1998	Diff only	y	y	None	FALSE	Diff																									4.84848	19.9115	56.3182	8	8	8	467.879	13.2743	37.5455	8	8	8
Helton 1998 (1) LY366563 3 mg/kg	Helton 1998	Anxiolytic and side-effect profile of LY354740: a potent, highly selective, orally active agonist for group II metabotropic glutamate receptors	Helton, D. R.; Tizzano, J. P.; Monn, J. A.; Schoepp, D. D.; Kallman, M. J.	1998	Diff only	y	y	None	FALSE	Diff																									420	9.69697	27.4272	8	8	8	467.273	18.1818	51.4259	8	8	8
Tizzano 2002 (2) (+)-LY354740 3 mg/kg	Tizzano 2002	The anxiolytic action of mGlu2/3 receptor agonist, LY354740, in the fear-potentiated startle model in rats is mechanistically distinct from diazepam	Tizzano, J. P.; Griffey, K. I.; Schoepp, D. D.	2002	Abs + Diff + Diff calculated	y	y	Baseline	Abs	Diff	882.834	65.3951	184.965	8	8	8	923.706	61.3079	173.405	8	8	8	960.49	61.3079	173.405	8	8	8	1283.38	81.7439	231.207	8	8	8	28.6104	73.5695	208.086	8	8	8	331.063	77.6567	219.646	8	8	8
Tizzano 2002 (4) (+)-LY354740 0.3 mg/kg	Tizzano 2002	The anxiolytic action of mGlu2/3 receptor agonist, LY354740, in the fear-potentiated startle model in rats is mechanistically distinct from diazepam	Tizzano, J. P.; Griffey, K. I.; Schoepp, D. D.	2002	Abs + Diff + Diff calculated	y	y	Baseline	Abs	Diff	696.429	53.5714	151.523	8	8	8	924.107	71.4286	202.031	8	8	8	561	30.6	86.5499	8	8	8	838	66	186.676	8	8	8	66.9643	62.5	176.777	8	8	8	281.25	58.0357	164.15	8	8	8
Tizzano 2002 (6) (+)-LY354740 0.3 mg/kg	Tizzano 2002	The anxiolytic action of mGlu2/3 receptor agonist, LY354740, in the fear-potentiated startle model in rats is mechanistically distinct from diazepam	Tizzano, J. P.; Griffey, K. I.; Schoepp, D. D.	2002	Abs + Diff + Diff calculated	y	y	Baseline	Abs	Diff	1226.79	80.3571	227.284	8	8	8	1205.36	75	212.132	8	8	8	792.857	58.9286	166.675	8	8	8	1114.29	64.2857	181.827	8	8	8	-21.28	85.1064	240.717	8	8	8	308.511	53.1915	150.448	8	8	8
Rorick-Kehn 2007 (1) LY404039 30 µg/kg	Rorick-Kehn 2007	In vivo pharmacological characterization of the structurally novel, potent, selective mGlu2/3 receptor agonist LY404039 in animal models of psychiatric disorders	Rorick-Kehn, L. M.; Johnson, B. G.; Knitowski, K. M.; Salhoff, C. R.; Witkin, J. M.; Perry, K. W.; Griffey, K. I.; Tizzano, J. P.; Monn, J. A.; McKinzie, D. L.; Schoepp, D. D.	2007	Diff only	y	y	None	FALSE	Diff																									75.5906	89.7638	253.89	8	8	8	451.181	82.6772	233.846	8	8	8
Rorick-Kehn 2007 (2) LY404039 30 µg/kg	Rorick-Kehn 2007	In vivo pharmacological characterization of the structurally novel, potent, selective mGlu2/3 receptor agonist LY404039 in animal models of psychiatric disorders	Rorick-Kehn, L. M.; Johnson, B. G.; Knitowski, K. M.; Salhoff, C. R.; Witkin, J. M.; Perry, K. W.; Griffey, K. I.; Tizzano, J. P.; Monn, J. A.; McKinzie, D. L.; Schoepp, D. D.	2007	Diff only	y	y	None	FALSE	Diff																									68.0162	82.5911	233.603	8	8	8	340.081	70.4453	199.25	8	8	8
Johnson 2003 (1) LY487379 3 mg/kg	Johnson 2003	Discovery of allosteric potentiators for the metabotropic glutamate 2 receptor: synthesis and subtype selectivity of N-(4-(2-methoxyphenoxy)phenyl)-N-(2,2,2- trifluoroethylsulfonyl)pyrid-3-ylmethylamine	Johnson, M. P.; Baez, M.; Jagdmann, G. E., Jr.; Britton, T. C.; Large, T. H.; Callagaro, D. O.; Tizzano, J. P.; Monn, J. A.; Schoepp, D. D.	2003	No data	y	y	None	FALSE	No data																									20.5821	23.0769					187.734	23.0769
Johnson 2005 (APPES) APPES 0.1 mg/kg	Johnson 2005	Metabotropic glutamate 2 receptor potentiators: receptor modulation, frequency-dependent synaptic activity, and efficacy in preclinical anxiety and psychosis model(s)	Johnson, M. P.; Barda, D.; Britton, T. C.; Emkey, R.; Hornback, W. J.; Jagdmann, G. E.; McKinzie, D. L.; Nisenbaum, E. S.; Tizzano, J. P.; Schoepp, D. D.	2005	No data	y	y	None	FALSE	No data																									-34.2	31.746					87.7323	31.746
Johnson 2005 (MPPTS) LY487379 1 mg/kg	Johnson 2005	Metabotropic glutamate 2 receptor potentiators: receptor modulation, frequency-dependent synaptic activity, and efficacy in preclinical anxiety and psychosis model(s)	Johnson, M. P.; Barda, D.; Britton, T. C.; Emkey, R.; Hornback, W. J.; Jagdmann, G. E.; McKinzie, D. L.; Nisenbaum, E. S.; Tizzano, J. P.; Schoepp, D. D.	2005	No data	y	y	None	FALSE	No data																									-17.391	-64.82					184.98	-64.82
Tizzano 2002 (3) LY341495 1 mg/kg	Tizzano 2002	The anxiolytic action of mGlu2/3 receptor agonist, LY354740, in the fear-potentiated startle model in rats is mechanistically distinct from diazepam	Tizzano, J. P.; Griffey, K. I.; Schoepp, D. D.	2002	Abs + Diff + Diff calculated	y	n	Baseline	Abs	Diff	684.29	63.4441	179.447	8	8	8	924.471	67.9758	192.265	8	8	8	554	36	101.823	8	8	8	834	62	175.362	8	8	8	229.73	67.5676	191.11	8	8	8	274.775	58.5586	165.629	8	8	8
Rorick-Kehn 2007 (1) LY341495 1 mg/kg	Rorick-Kehn 2007	In vivo pharmacological characterization of the structurally novel, potent, selective mGlu2/3 receptor agonist LY404039 in animal models of psychiatric disorders	Rorick-Kehn, L. M.; Johnson, B. G.; Knitowski, K. M.; Salhoff, C. R.; Witkin, J. M.; Perry, K. W.; Griffey, K. I.; Tizzano, J. P.; Monn, J. A.; McKinzie, D. L.; Schoepp, D. D.	2007	Diff only	y	y	None	FALSE	Diff																									395.951	70.4453	199.25	8	8	8	340.081	70.4453	199.25	8	8	8
Collado 2004 (1) (2S,1'S,2'R,3'R)-2-(2'-carboxy-3'-hydroxymethylcyclopropyl) glycine ((+)-3) NR	Collado 2004	(2S,1' S,2' R, 3' R)-2-(2'-Carboxy-3' -hydroxymethylcyclopropyl) glycine is a highly potent group 2 and 3 metabotropic glutamate receptor agonist with oral activity	Collado, I.; Pedregal, C.; Bueno, A. B.; Marcos, A.; Gonzalez, R.; Blanco-Urgoiti, J.; Perez-Castells, J.; Schoepp, D. D.; Wright, R. A.; Johnson, B. G.; Kingston, A. E.; Moher, E. D.; Hoard, D. W.; Griffey, K. I.; Tizzano, J. P.	2004	No data	y	n	None	FALSE	No data
Caracache 2011 (1) 15i 3 mg/kg	Caracache 2011	Benzimidazoles as potent and orally active mGlu5 receptor antagonists with an improved pk profile	Carcache, D.; Vranesic, I.; Blanz, J.; Desrayaud, S.; Fendt, M.; Glatthar, R.	2011	Abs + Diff + Diff calculated	y	y	Baseline	Abs	Diff	279.769	34.6821	109.674	10	10	10	238.15	23.1214	73.1162	10	10	10	504.046	57.8035	182.791	10	10	10	691.329	67.052	212.037	10	10	10	-36.8876	23.0548	72.9055	10	10	10	191.354	50.7205	160.392	10	10	10
Pietraszek 2005 (1) MTEP 5 mg/kg	Pietraszek 2005	Anxiolytic-like effects of mGlu1 and mGlu5 receptor antagonists in rats	Pietraszek, M.; Sukhanov, I.; Maciejak, P.; Szyndler, J.; Gravius, A.; Wislowska, A.; Plaznik, A.; Bespalov, A. Y.; Danysz, W.	2005	Abs + Diff + Diff calculated	y	y	Baseline	Abs	Diff	391.579	40.4211	151.242	14	14	14	439.579	58.1053	217.41	14	14	14	454.737	65.6842	245.768	14	14	14	712.421	103.579	387.557	14	14	14	53.1646	50.6329	189.451	14	14	14	260.759	58.2278	217.869	14	14	14
Brodkin 2002 (1) MPEP 30 mg/kg	Brodkin 2002	Anxiolytic-like activity of the mGluR5 antagonist MPEP: a comparison with diazepam and buspirone	Brodkin, J.; Busse, C.; Sukoff, S. J.; Varney, M. A.	2002	Abs + Diff calculated	y	y	Baseline	Abs	Diff calc	167.364	19.8745	56.2135	8	8	8	183.054	20.9205	59.1721	8	8	8	210.251	13.5983	38.4619	8	8	8	417.364	24.0586	68.0479	8	8	8
Busse 2004 (1) MTEP 3 mg/kg	Busse 2004	The behavioral profile of the potent and selective mGlu5 receptor antagonist 3-[(2-methyl-1,3-thiazol-4-yl)ethynyl] pyridine (MTEP) in rodent models of anxiety	Busse, C. S.; Brodkin, J.; Tattersall, D.; Andersen, J. J.; Warren, N.; Tehrani, L.; Bristow, L. J.; Varney, M. A.; Cosford, N. D. P.	2004	Abs + Diff calculated	y	y	Baseline	Abs	Diff calc	134.792	16.849	47.6562	8	8	8	185.339	22.9759	64.9857	8	8	8	223.632	38.2932	108.31	8	8	8	543.764	78.1182	220.952	8	8	8
Roppe 2004a (1) MTEP-derivate (compound 16) NR	Roppe 2004a	5-[(2-Methyl-1,3-thiazol-4-yl)ethynyl]-2,30-bipyridine: a highly potent, orally active metabotropic glutamate subtype 5 (mGlu5) receptor antagonist with anxiolytic activity	JR. Roppe, B. Wang, D. Huang, L. Tehrani, T. Kamenecka, EJ. Schweiger, JJ. Anderson, J Brodkin, X. Jiang, M. Cramer, J. Chung, G. Reyes-Manalo, B. Munoza	2004	No data	y	n	None	FALSE	No data
Roppe 2004b (1) MTEP-derivate (compound 47) NR	Roppe 2004b	Discovery of novel heteroarylazoles that are metabotropic glutamate subtype 5 receptor antagonists with anxiolytic activity	Roppe, J.; Smith, N. D.; Huang, D.; Tehrani, L.; Wang, B.; Anderson, J.; Brodkin, J.; Chung, J.; Jiang, X.; King, C.; Munoz, B.; Varney, M. A.; Prasit, P.; Cosford, N. D. P.	2004	No data	y	n	None	FALSE	No data
Schulz 2001 (1) MPEP NR	Schulz 2001	The metabotropic glutamate receptor antagonist 2-methyl-6-(phenylethynyl)-pyridine (MPEP) blocks fear conditioning in rats	Schulz, B.; Fendt, M.; Gasparini, F.; Lingenhohl, K.; Kuhn, R.; Koch, M.	2001	No data	y	n	None	FALSE	No data
Cosford 2003 (1) MPEP NR	Cosford 2003	3-[(2-Methyl-1,3-thiazol-4-yl)ethynyl]-pyridine: A potent and highly selective metabotropic glutamate subtype 5 receptor antagonist with anxiolytic activity	Cosford, N. D. P.; Tehrani, L.; Roppe, J.; Schweiger, E.; Smith, N. D.; Anderson, J.; Bristow, L.; Brodkin, J.; Jiang, X.; McDonald, I.; Rao, S.; Washburn, M.; Varney, M. A.	2003	No data	y	n	None	FALSE	No data
Cosford 2003 (1) MTEP NR	Cosford 2003	3-[(2-Methyl-1,3-thiazol-4-yl)ethynyl]-pyridine: A potent and highly selective metabotropic glutamate subtype 5 receptor antagonist with anxiolytic activity	Cosford, N. D. P.; Tehrani, L.; Roppe, J.; Schweiger, E.; Smith, N. D.; Anderson, J.; Bristow, L.; Brodkin, J.; Jiang, X.; McDonald, I.; Rao, S.; Washburn, M.; Varney, M. A.	2003	No data	y	n	None	FALSE	No data
de Oliveira 2013 (1) Corticosterone 3 mg/kg	de Oliveira 2013	Conditioned fear response is modulated by a combined action of the hypothalamic-pituitary-adrenal axis and dopamine activity in the basolateral amygdala	de Oliveira, A. R.; Reimer, A. E.; Reis, F. M.; Brandao, M. L.	2013	Abs + Diff calculated	y	y	Baseline	Abs	Diff calc	525.547	120.681	418.052	6	12	12	833.09	144.039	498.965	6	12	12	428.224	58.3942	202.283	6	12	6	735.766	66.18	229.254	6	12	6
Vale 1996 (1) Nicotine 0.1 mg/kg	Vale 1996	Effects of chlordiazepoxide, nicotine and d-amphetamine in the rat potentiated startle model of anxiety	Vale, A. L.; Green, S.	1996	Abs + Diff calculated	y	y	Baseline	Abs	Diff calc	14193.3	2594.48	8987.53	10	12	10 to 12	16228.2	2747.09	9516.21	10	12	10 to 12	15465.1	2848.84	9868.66	10	12	10 to 12	23808.1	3510.17	12159.6	10	12	10 to 12
Vale 1996 (3) Nicotine 0.1 mg/kg	Vale 1996	Effects of chlordiazepoxide, nicotine and d-amphetamine in the rat potentiated startle model of anxiety	Vale, A. L.; Green, S.	1996	Abs + Diff calculated	y	y	Baseline	Abs	Diff calc	12877	2792	8829.08	10	10	10	14784	2952	9335.04	10	10	10	11982	3432	10852.9	10	10	10	21104	4531	14328.3	10	10	10													14.8
Hijzen 1995 (1) Nicotine 0.4 mg/kg	Hijzen 1995	Predictive validity of the potentiated startle response as a behavioral model for anxiolytic drugs	Hijzen, T. H.; Houtzager, S. W. J.; Joordens, R. J. E.; Olivier, B.; Slangen, J. L.	1995	Abs + Diff calculated	y	y	Baseline	Abs	Diff calc	1184.67	200.348	694.027	12	12	12	1881.53	365.854	1267.35	12	12	12	1454.7	270.035	935.428	12	12	12	2473.87	365.854	1267.35	12	12	12
Lu 2011 (1) SCH 655842 10 mg/kg	Lu 2011	The anxiolytic-like profile of the nociceptin receptor agonist, endo-8-[bis(2-chlorophenyl)methyl]-3-phenyl-8-azabicyclo[3.2.1]octane-3-carboxami de (SCH 655842): comparison of efficacy and side effects across rodent species	Lu, S. X.; Higgins, G. A.; Hodgson, R. A.; Hyde, L. A.; Del Vecchio, R. A.; Guthrie, D. H.; Kazdoba, T.; McCool, M. F.; Morgan, C. A.; Bercovici, A.; Ho, G. D.; Tulshian, D.; Parker, E. M.; Hunter, J. C.; Varty, G. B.	2011	%FPS only	y	y	None	FALSE	%FPS																																					103.562	28.7671	111.415
Varty 2008 (1) SCH 221510 10 mg/kg	Varty 2008	The anxiolytic-like effects of the novel, orally active nociceptin opioid receptor agonist 8-[bis(2-methylphenyl)methyl]-3-phenyl-8-azabicyclo[3.2.1]octan-3-ol (SCH 221510)	Varty, G. B.; Lu, S. X.; Morgan, C. A.; Cohen-Williams, M. E.; Hodgson, R. A.; Smith-Torhan, A.; Zhang, H.; Fawzi, A. B.; Graziano, M. P.; Ho, G. D.; Matasi, J.; Tulshian, D.; Coffin, V. L.; Carey, G. J.	2008	%FPS only	y	y	None	FALSE	%FPS																																					25.3479	16.4016	61.3691
Jenck 2000 (1) Ro 64-6198 10 mg/kg	Jenck 2000	A synthetic agonist at the orphanin FQ/nociceptin receptor ORL1: anxiolytic profile in the rat	Jenck, F.; Wichmann, J.; Dautzenberg, F. M.; Moreau, J. L.; Ouagazzal, A. M.; Martin, J. R.; Lundstrom, K.; Cesura, A. M.; Poli, S. M.; Roever, S.; Kolczewski, S.; Adam, G.; Kilpatrick, G.	2000	Abs + Diff calculated	y	y	Baseline	Abs	Diff calc	36.4486	9.34579	37.3832	16	16	16	71.028	26.1682	104.673	16	16	16	72.8972	13.0841	52.3364	16	16	16	222.43	30.8411	123.364	16	16	16
Shilling 2008 (1) PD149163 1 mg/kg	Shilling 2008	The neurotensin-1 receptor agonist PD149163 blocks fear-potentiated startle	Shilling, P. D.; Feifel, D.	2008	%FPS only	y	y	Baseline	FALSE	%FPS	31.6056	8.78873	27.7924	7	10	7 to 10							52.9014	9.97183	31.5337	7	10	7 to 10																			-11.2903	14.9032	47.1281
Shilling 2008 (2) PD149163 1 mg/kg	Shilling 2008	The neurotensin-1 receptor agonist PD149163 blocks fear-potentiated startle	Shilling, P. D.; Feifel, D.	2008	%FPS only	y	y	Baseline	FALSE	%FPS	22.6479	2.70423	10.8169	16	16	16							52.3944	2.70423	10.8169	16	16	16																			4.43182	11.9318	47.7273
Ayers 2011 (1) Oxytocin 0,01 µg/kg	Ayers 2011	Oxytocin reduces background anxiety in a fear-potentiated startle paradigm: peripheral vs central administration	Ayers, L. W.; Missig, G.; Schulkin, J.; Rosen, J. B.	2011	Abs + %FPS + Diff calculated	y	y	Baseline	Abs	Diff calc	53.6364	8.18182	28.3426	12	12	12	124.545	14.5455	50.3869	12	12	12	136.364	40	138.564	12	12	12	234.545	37.2727	129.117	12	12	12													160.156	26.6927	92.4663
Ayers 2016 (1) Oxytocin 0,1 µg/kg	Ayers 2016	Effects of oxytocin on background anxiety in rats with high or low baseline startle	Ayers, L.; Agostini, A.; Schulkin, J.; Rosen, J. B.	2016	Abs + %FPS + Diff calculated	y	y	Baseline	Abs	Diff calc	75.786	7.233	53.1515	55	54	54	146.226	9.434	69.3255	55	54	54	88.365	7.547	55.97	55	55	55	161.95	11.635	86.2875	55	55	55													126.353	12.941	95.0965
Missig 2010 (1) Oxytocin 0,01 µg/kg	Missig 2010	Oxytocin reduces background anxiety in a fear-potentiated startle paradigm	Missig, G.; Ayers, L. W.; Schulkin, J.; Rosen, J. B.	2010	Abs + %FPS + Diff calculated	y	y	Baseline	Abs	Diff calc	74.838	15.8747	54.9917	12	12	12	130.778	26.4579	91.6528	12	12	12	119.438	26.4579	91.6528	12	12	12	223.002	21.1663	73.3222	12	12	12													84.181	17.069	59.1286
Steiner 2013 (1) ACT-335827 300 mg/kg	Steiner 2013	Discovery and Characterization of ACT-335827, an Orally Available, Brain Penetrant Orexin Receptor Type1 Selective Antagonist	Steiner, M. A.; Gatfield, J.; Brisbare-Roch, C.; Dietrich, H.; Treiber, A.; Jenck, F.; Boss, C.	2013	Abs + Diff calculated	y	y	Baseline	Abs	Diff calc	39.4584	9.28433	37.1373	16	16	16	127.66	13.9265	55.706	16	16	16	55.1257	9.28433	37.1373	16	16	16	181.625	25.5319	102.128	16	16	16
Steiner 2012 (1) Almorexant 300 mg/kg	Steiner 2012	The brain orexin system and almorexant in fear-conditioned startle reactions in the rat	Steiner, M. A.; Lecourt, H.; Jenck, F.	2012	Abs + Diff calculated	y	y	Baseline	Abs	Diff calc	21.0074	5.15971	17.8737	12	12	12	63.7592	5.89681	20.4271	12	12	12	37.2236	5.15971	17.8737	12	12	12	117.568	13.2678	45.9611	12	12	12
Myers 2004 (1) Secretin 10 µg/kg	Myers 2004	Inhibition of fear potentiated startle in rats following peripheral administration of secretin	Myers, K.; Goulet, M.; Rusche, J.; Boismenu, R.; Davis, M.	2004	Diff + %FPS	y	y	None	FALSE	Diff																									236.799	43.3168	150.054	8	12	8 to 12	473.597	115.512	400.144	8	12	8 to 12	95.4545	16.4983	57.1518
Steiner 2012 (1) Fluoxetine 10 mg/kg	Steiner 2012	The brain orexin system and almorexant in fear-conditioned startle reactions in the rat	Steiner, M. A.; Lecourt, H.; Jenck, F.	2012	Abs + Diff calculated	y	y	Baseline	Abs	Diff calc	39.7059	4.41176	15.2828	12	12	12	120.956	23.5294	81.5083	12	12	12	35.6618	5.14706	17.8299	12	12	12	84.9265	12.5	43.3013	12	12	12
Steiner 2012 (1) Sertraline 100 mg/kg	Steiner 2012	The brain orexin system and almorexant in fear-conditioned startle reactions in the rat	Steiner, M. A.; Lecourt, H.; Jenck, F.	2012	Abs + Diff calculated	y	y	Baseline	Abs	Diff calc	90.1961	12.7451	44.1503	12	12	12	301.961	23.5294	81.5083	12	12	12	32.3529	12.7451	44.1503	12	12	12	138.235	11.7647	40.7541	12	12	12
Joordens 1996 (Oss) Fluvoxamine 5 mg/kg	Joordens 1996	Fear-potentiated startle response is remarkably similar in two laboratories	Joordens, R. J.; Hijzen, T. H.; Peeters, B. W.; Olivier, B.	1996	Abs + Diff calculated	y	y	Baseline	Abs	Diff calc	1077.84	179.641	622.294	12	12	12	2146.71	188.623	653.408	12	12	12	1410.18	287.425	995.67	12	12	12	2443.11	314.371	1089.01	12	12	12
Joordens 1996 (Utrecht) Fluvoxamine 20 mg/kg	Joordens 1996	Fear-potentiated startle response is remarkably similar in two laboratories	Joordens, R. J.; Hijzen, T. H.; Peeters, B. W.; Olivier, B.	1996	Abs + Diff calculated	y	y	Baseline	Abs	Diff calc	3179.64	161.677	560.064	12	12	12	5389.22	323.353	1120.13	12	12	12	2748.5	179.641	622.294	12	12	12	4832.34	359.281	1244.59	12	12	12
Nevins 1994 (1) Imipramine 5 mg/kg	Nevins 1994	Antagonists at the serotonin-3 receptor can reduce the fear-potentiated startle response in the rat: evidence for different types of anxiolytic activity?	Nevins, M. E.; Anthony, E. W.	1994	Abs + Diff + Diff calculated	y	y	Baseline	Abs	Diff	213.88	28.3912	80.3023	8	8	8	325.552	30.2839	85.6558	8	8	8	236.593	34.0694	96.3628	8	8	8	372.871	51.1041	144.544	8	8	8	111.321	9.43396	26.6833	8	8	8	139.623	19.8113	56.0349	8	8	8
Cassella 1985 (1) Imipramine 5 mg/kg	Cassella 1985	Fear-enhanced acoustic startle is not attenuated by acute or chronic imipramine treatment in rats	Cassella, J. V.; Davis, M.	1985	Diff only	y	y	None	FALSE	Diff	42.9			10	10	10	63.6			10	10	10	48.3			10	10	10	77.7			10	10	10	20.7	5.9	18.6574	10	10	10	29.4	5.4	17.0763	10	10	10
Hijzen 1995 (1) Amitryptiline 5 mg/kg	Hijzen 1995	Predictive validity of the potentiated startle response as a behavioral model for anxiolytic drugs	Hijzen, T. H.; Houtzager, S. W. J.; Joordens, R. J. E.; Olivier, B.; Slangen, J. L.	1995	Abs + Diff calculated	y	y	Baseline	Abs	Diff calc	1030.09	115.741	400.938	12	12	12	1724.54	185.185	641.5	12	12	12	1076.39	127.315	441.031	12	12	12	1875	208.333	721.688	12	12	12
Hijzen 1995 (1) Carbamazepine 10 mg/kg	Hijzen 1995	Predictive validity of the potentiated startle response as a behavioral model for anxiolytic drugs	Hijzen, T. H.; Houtzager, S. W. J.; Joordens, R. J. E.; Olivier, B.; Slangen, J. L.	1995	Abs + Diff calculated	y	y	Baseline	Abs	Diff calc	1689.98	291.375	1009.35	12	12	12	3589.74	303.03	1049.73	12	12	12	1620.05	186.48	645.986	12	12	12	3240.09	279.72	968.979	12	12	12
Davis 1979c (1) WB 4101 1 mg/kg	Davis 1979c	Noradrenergic agonists and antagonists: Effects on conditioned fear as measured by the potentiated startle paradigm	Davis, M.; Redmond Jr, D. E.; Baraban, J. M.	1979	No data	y	y	None	FALSE	No data																																					41.7391
Davis 1979c (1) Clonidine 40µg/kg	Davis 1979c	Noradrenergic agonists and antagonists: Effects on conditioned fear as measured by the potentiated startle paradigm	Davis, M.; Redmond Jr, D. E.; Baraban, J. M.	1979	No data	y	y	None	FALSE	No data																																					1.01695
Risbrough 2005 (1) Atipamezole 3 mg/kg	Risbrough 2005	Anxiogenic treatments do not increase fear-potentiated startle in mice	Risbrough, V. B.; Geyer, M. A.	2005	Abs + %FPS + Diff calculated	y	y	Baseline	Abs	Diff calc	1179.08	156.894	543.496	8	12	8 to 12	1635.5	290.016	1004.64	8	12	8 to 12	423.138	99.8415	345.861	8	12	8 to 12	889.065	218.7	757.601	8	12	8 to 12													34.9206	11.5079	39.8647
Risbrough 2005 (1) Yohimbine 10 mg/kg	Risbrough 2005	Anxiogenic treatments do not increase fear-potentiated startle in mice	Risbrough, V. B.; Geyer, M. A.	2005	Abs + %FPS + Diff calculated	y	y	Baseline	Abs	Diff calc	819.853	139.706	483.955	8	12	8 to 12	963.235	191.176	662.255	8	12	8 to 12	750	121.324	420.277	8	12	8 to 12	1279.41	198.529	687.726	8	12	8 to 12													15.3846	8.05861	27.9158
Bijlsma 2010 (1) Yohimbine 1 mg/kg	Bijlsma 2010	Fear-potentiated startle, but not light-enhanced startle, is enhanced by anxiogenic drugs	Bijlsma, E. Y.; de Jongh, R.; Olivier, B.; Groenink, L.	2010	Abs + %FPS + Diff calculated	y	y	Baseline	Abs	Diff calc	1896.65	234.637	778.202	11	11	11	2835.2	351.955	1167.3	11	11	11	1564.25	189.013	626.885	11	11	11	1935.75	175.978	583.652	11	11	11													51.1173	9.77654	32.4251
Davis 1979c (1) Piperoxane 1 mg/kg	Davis 1979c	Noradrenergic agonists and antagonists: Effects on conditioned fear as measured by the potentiated startle paradigm	Davis, M.; Redmond Jr, D. E.; Baraban, J. M.	1979	No data	y	y	None	FALSE	No data																																					103.826
Davis 1979c (1) Yohimbine 25 mg/kg	Davis 1979c	Noradrenergic agonists and antagonists: Effects on conditioned fear as measured by the potentiated startle paradigm	Davis, M.; Redmond Jr, D. E.; Baraban, J. M.	1979	No data	y	y	None	FALSE	No data																																					111.652
Davis 1988a (1) Yohimbine 5 mg/kg	Davis 1988a	Serotonin does not mediate anxiolytic effects of buspirone in the fear-potentiated startle paradigm: comparison with 8-OH-DPAT and ipsapirone	Davis, M.; Cassella, J. V.; Kehne, J. H.	1988	No data	y	y	None	FALSE	No data	75.4032			5	5	5	97.5806			5	5	5	56.129			5	5	5	100.922			5	5	5
Davis 1979c (1) Propranolol 20 mg/kg	Davis 1979c	Noradrenergic agonists and antagonists: Effects on conditioned fear as measured by the potentiated startle paradigm	Davis, M.; Redmond Jr, D. E.; Baraban, J. M.	1979	No data	y	y	None	FALSE	No data																																					34.9565
Glover 2008 (2) Morphine 2.5 mg/kg	Glover 2008	Anxiolytic-like effects of morphine and buprenorphine in the rat model of fear-potentiated startle: tolerance, cross-tolerance, and blockade by naloxone	Glover, E. M.; Davis, M.	2008	Abs + Diff + Diff calculated	y	y	Baseline	Abs	Diff	1.68197	0.398361	0.97578	6	6	6	1.82951	0.368852	0.9035	6	6	6	1.66721	0.382979	0.938102	6	6	6	3.42295	0.618658	1.5154	6	6	6	0.154918	0.162295	0.39754	6	6	6	1.76311	0.32459	0.79508	6	6	6
Hijzen 1995 (1) Fentanyl 0.04 mg/kg	Hijzen 1995	Predictive validity of the potentiated startle response as a behavioral model for anxiolytic drugs	Hijzen, T. H.; Houtzager, S. W. J.; Joordens, R. J. E.; Olivier, B.; Slangen, J. L.	1995	Abs + Diff calculated	y	y	Baseline	Abs	Diff calc	849.558	123.894	429.181	12	12	12	1451.33	318.584	1103.61	12	12	12	1539.82	230.088	797.05	12	12	12	3097.35	415.929	1440.82	12	12	12
Davis 1979b (1) Morphine 10 mg/kg	Davis 1979b	Morphine and naloxone: effects on conditioned fear as measured with the potentiated startle paradigm	Davis, M.	1979	No data	y	y	None	FALSE	No data	26			8	8	8	30			8	8	8	33			8	8	8	55			8	8	8													-3
Glover 2008 (1) Morphine 10 mg/kg	Glover 2008	Anxiolytic-like effects of morphine and buprenorphine in the rat model of fear-potentiated startle: tolerance, cross-tolerance, and blockade by naloxone	Glover, E. M.; Davis, M.	2008	No data	y	n	None	FALSE	No data	0.794326	0.184397					0.829787	0.198582					0.985816	0.120567	0.808791	45	45	45	2.21986	0.304965	2.04576	45	45	45	0.0285036	0.0997625					1.2399	0.206651	1.38626	45	45	45
Hijzen 1995 (1) Naloxone 5 mg/kg	Hijzen 1995	Predictive validity of the potentiated startle response as a behavioral model for anxiolytic drugs	Hijzen, T. H.; Houtzager, S. W. J.; Joordens, R. J. E.; Olivier, B.; Slangen, J. L.	1995	Abs + Diff calculated	y	y	Baseline	Abs	Diff calc	1386.93	220.848	765.04	12	12	12	2447	397.527	1377.07	12	12	12	1660.78	265.018	918.048	12	12	12	2932.86	459.364	1591.28	12	12	12
Davis 1979b (1) Naloxone 2 mg/kg	Davis 1979b	Morphine and naloxone: effects on conditioned fear as measured with the potentiated startle paradigm	Davis, M.	1979	No data	y	y	None	FALSE	No data	39			8	8	8	61.9			8	8	8	32.9			8	8	8	64.3			8	8	8													70
Davis 1988a (1) Naloxone 2 mg/kg	Davis 1988a	Serotonin does not mediate anxiolytic effects of buspirone in the fear-potentiated startle paradigm: comparison with 8-OH-DPAT and ipsapirone	Davis, M.; Cassella, J. V.; Kehne, J. H.	1988	No data	y	y	None	FALSE	No data	59.7796			5	5	5	107.163			5	5	5	56.129			5	5	5	100.922			5	5	5
Glover 2008 (1) Naloxone 2 mg/kg	Glover 2008	Anxiolytic-like effects of morphine and buprenorphine in the rat model of fear-potentiated startle: tolerance, cross-tolerance, and blockade by naloxone	Glover, E. M.; Davis, M.	2008	No data	y	n	None	FALSE	No data	0.972167	0.11332					1.94433	0.316103					1.19881	0.0178926					2.53479	0.0715706					0.966203	0.232604					1.33002	0.0715706
Glover 2008 (2) Buprenorphine 0.03 mg/kg	Glover 2008	Anxiolytic-like effects of morphine and buprenorphine in the rat model of fear-potentiated startle: tolerance, cross-tolerance, and blockade by naloxone	Glover, E. M.; Davis, M.	2008	Abs + Diff + Diff calculated	y	y	Baseline	Abs	Diff	1.10656	0.346721	0.84929	6	6	6	1.11393	0.331967	0.81315	6	6	6	1.66721	0.382979	0.938102	6	6	6	3.42295	0.618658	1.5154	6	6	6	0.0368852	0.0959016	0.23491	6	6	6	1.76311	0.32459	0.79508	6	6	6
Glover 2008 (1) Buprenorphine 0.25 mg/kg	Glover 2008	Anxiolytic-like effects of morphine and buprenorphine in the rat model of fear-potentiated startle: tolerance, cross-tolerance, and blockade by naloxone	Glover, E. M.; Davis, M.	2008	No data	y	n	None	FALSE	No data	0.9202	0.0822943					0.837905	0.074813					1.20449	0.127182	0.853163	45	45	45	2.50623	0.246883	1.65614	45	45	45	-0.0897756	0.0822943					1.30923	0.157107	1.05391	45	45	45
	Abbriviations: 5-HT = serotonin; Abs = absolute startle values; AG = anxiogenic; AL = anxiolytic; BB = Bombesin; calc = calculated diff between non-cued and cued startle; CB = Cannabinoid; CCK = cholecystokinin; CMA = COMPREHENSIVE META-ANALYSIS software; CRF = Corticotropin-releasing factor; D = Dopamine; diff = difference between Non-cued and cued startle; FPS = Fear-potentiated startle; F = fe…
						201	184
[truncated: 80 more columns]

## Sheet: Key study quality indicators 68
Article code	Is it reported that the experiment was randomized?	Is it reported that the exp was blinded (level unknown)	Is a power / sample size calculation shown?	Matching (Yes/No)
Anthony 1993	No	No	No	Yes
Atack 2006	No	No	No	Yes
Atack 2011	No	No	No	No
Ayers 2011	No	No	No	Yes
Ayers 2016	No	No	No	Yes
Bijlsma 2010	No	No	No	No
Bijlsma 2015	No	No	No	No
Bill 1992	Yes	Yes	No	No
Brodkin 2002	No	No	No	No
Busse 2004	No	No	No	No
Caracache 2011	No	No	No	No
Cassella 1985	No	No	No	Yes
Chen 1997	No	No	No	Yes
Chhatwal 2005	No	No	No	Yes
Chi 1965	Yes	No	No	No
Collado 2002	No	No	No	Yes
Collado 2004	No	No	No	No
Cosford 2003	No	No	No	No
Davis 1979a	No	No	No	Yes
Davis 1979b	No	No	No	Yes
Davis 1979c	No	No	No	Yes
Davis 1988a	No	No	No	Yes
de Oliveira 2006	No	No	No	Yes
de Oliveira 2013	No	No	No	Yes
Gacsályi 2017	No	No	No	No
Glover 2008	No	No	No	Yes
Guscott 2000	No	No	No	Yes
Hebb 2003	No	No	No	No
Helton 1998	No	No	No	No
Hijzen 1989	No	No	No	Yes
Hijzen 1995	No	No	No	No
Jenck 2000	No	No	No	No
Johnson 2003	No	No	No	No
Johnson 2005	Yes	No	No	Yes
Joordens 1996	No	No	No	Yes
Joordens 1997	Yes	No	No	No
Joordens 1998	No	No	No	Yes
Josselyn 1995	No	No	No	Yes
Li 2015	No	No	No	Yes
Lu 2011	No	No	No	Yes
Mansbach 1988	No	No	No	No
Martin 2002	No	No	No	No
Merali 2006	No	No	No	Yes
Missig 2010	No	No	No	Yes
Muthuraju 2014	No	No	No	Yes
Myers 2004	No	No	No	Yes
Nevins 1994	No	No	No	Yes
Pietraszek 2005	No	No	No	Yes
Risbrough 2003	No	No	No	Yes
Risbrough 2005	No	No	No	Yes
Risbrough 2009	No	No	No	Yes
Roppe 2004a	No	No	No	No
Roppe 2004b	No	No	No	No
Rorick-Kehn 2007	No	No	No	No
Schulz 2001	Yes	No	No	No
Shilling 2008	No	No	No	Yes
Steiner 2011	No	No	No	No
Steiner 2012	Yes	No	No	No
Steiner 2013	No	No	No	No
Tizzano 2002	No	No	No	Yes
Toufexis 2016	No	No	No	Yes
Vale 1996	No	No	No	No
Varty 2008	No	No	No	Yes
Walker 2002	No	No	No	Yes
Zhang 2016	Yes	No	No	No
Zhao 2018a	Yes	Yes	No	No
Zhao 2018b	No	Yes, Not blinded	Yes	No
Zhao 2019	Yes	No	No	No
