# Supplementary material for: Pharmacological modulation of conditioned fear in the fear-potentiated startle test: a systematic review and meta-analysis of animal studies
Source: Psychopharmacology (Berl). 2023 Jan 18;240(11):2361–401. doi: 10.1007/s00213-022-06307-1 (PMC10593622; doi:10.1007/s00213-022-06307-1)
Supplement: Supplementary file 4 — Supplementary file4 (XLSX 30 KB) [file 213_2022_6307_MOESM4_ESM.xlsx]

## Sheet: Synthesis study characteristics
	Pharmacological modulation of conditioned fear in the fear-potentiated startle test: a systematic review and meta-analysis of animal studies
	Psychopharmacology
	Lucianne Groenink, P Monika Verdouw, Yulong Zhao, Freija ter Heegde, Kimberley E Wever, Elisabeth Y Bijlsma
	Corresponding author: Lucianne Groenink, l.groenink@uu.nl
	Supplementary file 4. Synthesis of the methodological characteristics
	Animal and housing characteristics	Rats	64 Total																										Mice	4 Total
	Strain	Wi	SDR	SERTwt	LH	RORO	LE	F344	NR																				129SvEv	C57BL/6J f	CD-1	DBA/1J
	Number of Articles	20	31	1	2	1	1	3	5																				1	1	1	1
	Sex	F	M	M/F	NR																								F	M	M/F
	Number of Articles	1	56	1	6																								1	2	1
	Age (weeks)	6	13 to 17	8 to 10	8 to 13	Adult	NR																						12	6 to 8	NR
	Number of Articles	3	2	2	1	6	50																						1	2	1
	Body Weight	150-200	200-250	250-300	300-350	350-400	NR																						NR
	Number of Articles	4	9	19	12	4	16																						4
	Housing	Single	1 to 2	Group	NR																								Group	Single
	Number of Articles	4	2	42	16																								3	1
	Test time	Active	Passive	NR																									Active	Passive
	Number of Articles	6	32	26																									3	1
	Equipment characteristics
	System	Campden	Custom	KS	MED	SR-LAB	NR																						Custom	SR-LAB
	Number of Articles	1	19	1	3	29	11																						1	3
	Calibrated	No	Yes	NR																									NR	Yes
	Number of Articles	1	11	52																									1	3
	Background noise (dB)	45	46	50	51	52	55	60	62	64	65	68	70	75	78	80	NR												50	65
	Number of Articles	1	2	1	1	1	9	6	3	1	6	2	7	1	1	2	20												1	3
	Training characteristics
	Shock intensity (mA)	0.25	0.4	0.5	0.6	0.65	1	1.2	0.4	0.6	1.0 / 1.25	158 V	NR																0.14	0.4	0.6
	Number of Articles	6	12	5	24	1	4	1	1	1	1	1	7																2	1	1
	Shock intensity category	<0.3 mA	0.3 -0.8 mA	> 0.8 mA	NR																								Low	Mid
	Number of Articles	6	42	11	5																								2	2
	Shock duration (ms)	200	500	1000	NR																								250	500
	Number of Articles	1	52	3	8																								1	3
	Cue-light duration (ms)	1000	3000	3200	3500	3700	4000	5000	5500	7500	10000	2500 / 3200	NR																30000
	Number of Articles	4	8	1	2	28	3	3	3	1	2	1	8																4
	Number of cue-shock pairings per session	5	10	15	17	20	30	32	45	10 or 15	NR																		10	20
	Number of Articles	2	34	5	1	6	2	1	4	1	8																		2	2
	Calculated total number of pairings	5	10	20	30	32	40	51	60	90	NA																		20	80
	Number of Articles	2	14	20	3	1	5	1	5	4	9																		3	1
	Number of pairings category	1-2	3-10	>10	NA																								High
	Number of Articles	0	16	39	9																								4
	Number of training sessions (n/day; n days)	1;1	1;2	1;3	2;2	NR																							1;1	1;2	1;4
	Number of Articles	17	35	2	3	7																							1	2	1
	Interval between pairings; fixed or variable	Fixed	Variable	NR																									Fixed	Variable
	Number of Articles	14	39	11																									2	2
	Interval between pairings; time (ms)	10	20	60	120	180	216	240	30 (20-40)	30 (NR)	60 (30-90)	60 (45-75)	90 (NR)	120 (60-180)	120 (90-150)	150 (NR)	180 (120 - 240)	180 (130-230)	180 (NR)	210 (180-240)	240 (180-300)	300 (240-360)	NR						120	180 (130-230)	210 (150-270)
	Number of Articles	4	2	3	1	2	1	1	1	3	1	5	2	7	2	1	1	1	1	2	11	1	11						2	1	1
	Aditional training	No	Yes a	NA	NR																								No	Yes	NA
	Number of Articles	19	11	28	6																								1	1	2
	Test characteristics
	Interval (hours) between last training and test	At least 3	18	24	24-48	48	72	72-96	96	120	96-144	NR																	24
	Number of Articles	1	1	37	2	6	4	1	1	1	1	9																	4
	Test in another box than training	Both	No	Yes	NR																								No
	Number of Articles	1	39	9	15																								4
	Acclimatization in test session (min)	3	5	7	10	NR																							5	NR
	Number of Articles	1	41	1	2	19																							3	1
	Startle habituation (n*dB, ISI)	1, 6 or 11*97 / 108 / 118, NR	10*100, 30	10*105, 30	10*108, NR	10*110, 30	10*110, NR	10*118, 30	10*122, NR	10*95 / 105 / 115, 15	10*95, 15	10*95, 20-40	10*95, 30	12*102, 30	20*110, NR	30*90 / 95, 30	30*110, 20	30*95, 30	4*105, 25-35	5*105, 25	5*119, 60	6*95 / 100 / 105, 30	NR*95, NR	10*120, NR	10*95, NR	No b	NR		8*100 / 105, 60	No
	Number of Articles	1	4	2	1	5	2	1	1	2	1	1	2	1	1	1	1	3	1	1	1	1	1	1	1	19	7		1	3
	number of cued/non-cued trials	5/5	9/9	10/10	10/NR	12/12	15/15	20/20	21/21	30/30	0/32 c	40/40	0/50 c	NR															0/10 c	12/12	8/8
	Number of Articles	2	1	10	1	1	9	9	2	16	1	3	1	8															1	2	1
	Background noise intensity (dB)	45	46	50	51	52	55	60	62	64	65	68	70	75	78	80	NR												50	65
	Number of Articles	1	2	1	1	1	9	6	3	1	6	2	7	1	1	2	20												1	3
	Startle probe Intensity (dB)	95	96	100	102	105	108	110	118	119	120	122	100/ 105	105 / 110	105 / 110 / 115	85 / 100 / 115	90 / 100 / 110	90 / 95	90 / 95 / 105	95 / 100 / 105	95 / 100 / 110	95 / 105 / 115	95 / 100	97 / 108 / 118	NR				100	100 / 105
	Number of Articles	7	1	7	1	3	1	5	1	1	2	1	1	4	2	1	3	1	4	2	4	3	1	1	7				3	1
	Highest probe intensity; relative to background	21	30	35	37	40	41	45	48	49	50	55	59	60	64	65	NA	NR											35	40	50
	Number of Articles	1	3	5	1	8	1	5	4	1	7	1	1	2	2	1	20	1				68							2	1	1
	Highest intensity relative to background, category	<20	20-35	>35	NA	NR																							Mid	High
		0	9	34	20	1																							2	2
	Startle probe duration (ms)	10	20	25	40	50	90	100	500	1000	NR																		10	40
	Number of Articles	3	3	1	4	28	3	1	1	1	19																		1	3
	Interval time fixed/ variable	Fixed	Variable	NR																									Fixed	Variable
	Number of Articles	34	14	16																									2	2
	Trial order	Alternating	Blocks	Pseudo- Random	Random	NA	NR																						NA	Pseudo-Random
	Number of Articles	2	1	33	10	1	17																						1	3
	Cue-light duration (ms)	1000	2500	2500 / 3200	3000	3200	3240	3250	3500	3700	4000	5000	7500	10000	NR														30000
	Number of Articles	4	1	1	7	5	1	6	1	14	3	2	1	2	16														4
	Presentation startle probe relative to cue (ms)	500	2500	2950	3000	3200	7500	2500 / 3200	3950-4000	NR																			29500	29850	NR
	Number of Articles	4	3	1	3	24	1	1	1	26																			1	1	2
	Startle measure duration	65	80	100	150	200	250	300	1000	NR																			65	150	200
	Number of Articles	4	1	12	1	14	1	1	1	29																			1	1	2
	Study design	Between subjects e	Within subjects (Latin square)	NR																									Between subjects
	Number of Articles	47	10	7																									4
	RoB characteristics
	Matching	No	No; Pretraining startle response as covariate	No; Random allocation	Yes; Post-training percent FPS	Yes; Post-training percent FPS and startle response	Yes; Post-training startle response (low and high groups)	Yes; Pretraining startle response	NR																				No	Yes; Pretraining startle response
	Number of Articles	13	1	8	3	1	2	28	8																				1	3
	Randomization reported	No	Yes	NR																									No
	Number of Articles	53	9	2																									4
	Blinding reported	No	Yes	Yes, not blinded	NR																								No
	Number of Articles	59	2	1	2																								4
	Power calculation reported	No	Yes	NR																									No
	Number of Articles	61	1	2																									4
	a = 1 author reported 2 sessions prior to re-testing
	b = with 1 author reporting 10*120 prior to test, but not considered habituation trials
	c = non-cued in separate group
	d = seperate tests
	e = 1 author also reported a random control
	f = wild types CRF2 knock out
	Abbriviations: F = female; F344 = Fischer 344; KS = Kansas Laboratory Apparatus And Furniture Companies; LE = Lewis; LH = Lister Hooded; M = male; NA = Not applicable; NR = Not Reported; RORO = Fuellinsdorf Albino; SDR = Sprague Dawley Rat; SERTwt = wildtype of the Serotonine-transporter knockout rat strain; Wi = Wistar
